# Supplementary material for: Nonapiperidinium monohydrogen deca­vanadate tetra­nitrate
Source: Acta Crystallogr Sect E Struct Rep Online. 2009 Jul 18;65(Pt 8):m953–4. doi: 10.1107/S1600536809026555 (PMC2977420; doi:10.1107/S1600536809026555)
Supplement: Supplementary file 2 [file e-65-0m953-Isup2.hkl]

#
# h,k,l, Fc-squared, Fo-squared, sigma(Fo-squared) and status flag
#
data_I
_shelx_title '  ksi23 in P -1'
_shelx_refln_list_code          4
_shelx_F_calc_maximum      234.19
_exptl_crystal_F_000      1020.00
_reflns_d_resolution_high  0.7832
 
loop_
 _symmetry_equiv_pos_as_xyz
 'x, y, z'
 '-x, -y, -z'
 
_cell_length_a    11.5933
_cell_length_b    13.2900
_cell_length_c    14.6761
_cell_angle_alpha 105.858
_cell_angle_beta  110.335
_cell_angle_gamma  92.457
 
_shelx_F_squared_multiplier     1.000
 
loop_
 _refln_index_h
 _refln_index_k
 _refln_index_l
 _refln_F_squared_calc
 _refln_F_squared_meas
 _refln_F_squared_sigma
 _refln_observed_status
   2   0   0        5.60       14.40      3.81 o
   3   0   0     7548.81     7949.73     41.70 o
   4   0   0     1171.96     1205.76     19.83 o
   5   0   0      985.61      959.28     20.84 o
   6   0   0     1186.59     1090.51     24.11 o
   7   0   0     2417.90     2503.33     38.62 o
   8   0   0      386.38      394.58     19.95 o
   9   0   0      570.05      625.04     25.59 o
  10   0   0     1593.08     1662.70     40.94 o
  11   0   0      967.76      920.04     36.51 o
  12   0   0       36.60       66.02     26.43 o
  13   0   0       28.39       32.22     27.23 o
 -13   1   0       99.40       79.80     31.99 o
 -12   1   0       12.40       42.90     25.27 o
 -11   1   0      661.97      639.29     32.57 o
 -10   1   0     1601.10     1580.13     40.00 o
  -9   1   0      451.31      471.43     23.29 o
  -8   1   0       13.26       13.20     12.96 o
  -7   1   0        4.55       10.27     11.35 o
  -6   1   0      105.38      100.46      9.79 o
  -5   1   0      728.35      623.28     17.05 o
  -4   1   0     7613.89     6819.88     44.43 o
  -3   1   0    21427.80    21177.03     66.58 o
  -2   1   0     7934.75     7599.80     32.91 o
  -1   1   0    25674.58    28238.67    180.09 o
   1   1   0    28635.74    34082.36    215.74 o
   2   1   0      633.19      628.27     11.43 o
   3   1   0        8.26       55.45      6.24 o
   4   1   0      449.49      537.99     14.66 o
   5   1   0      612.84      549.38     17.13 o
   6   1   0     7844.50     7688.16     61.29 o
   7   1   0    12789.05    12456.21     84.00 o
   8   1   0     5316.51     5129.83     59.61 o
   9   1   0       14.93       35.43     15.15 o
  10   1   0      443.55      478.92     25.10 o
  11   1   0      251.82      244.73     19.39 o
  12   1   0        0.01       25.19     21.83 o
  13   1   0       14.33       18.75     25.23 o
 -13   2   0      318.57      318.14     44.30 o
 -12   2   0       25.55       38.45     17.93 o
 -11   2   0      244.80      270.52     23.33 o
 -10   2   0      720.25      724.75     29.28 o
  -9   2   0        4.41        0.69     14.92 o
  -8   2   0      368.95      335.88     18.90 o
  -7   2   0      293.86      301.63     17.09 o
  -6   2   0       39.42       64.21      8.29 o
  -5   2   0      354.92      269.55     13.24 o
  -4   2   0     3569.46     2718.85     28.74 o
  -3   2   0    35566.64    33805.39     85.67 o
  -2   2   0     1077.22      885.60     13.15 o
  -1   2   0      352.15      351.31      7.30 o
   0   2   0     3368.97     3796.67     89.62 o
   1   2   0    12113.65    12503.63     41.59 o
   2   2   0     5729.87     6537.60     35.48 o
   3   2   0    16015.84    16191.32     64.15 o
   4   2   0       65.13       66.24      7.00 o
   5   2   0     4464.22     4583.92     44.43 o
   6   2   0     6435.10     6401.70     57.35 o
   7   2   0    13607.83    13260.39     88.84 o
   8   2   0     5364.90     5070.31     60.66 o
   9   2   0      240.41      233.86     20.51 o
  10   2   0       69.15       89.64     14.06 o
  11   2   0       45.13       58.44     15.03 o
  12   2   0      143.15      144.33     35.07 o
  13   2   0       84.03       93.51     35.48 o
 -13   3   0      165.86      195.76     36.27 o
 -12   3   0        6.24      -18.38     18.38 o
 -11   3   0        1.18       -5.43     16.64 o
 -10   3   0       31.76       35.15     15.09 o
  -9   3   0      776.90      675.30     27.06 o
  -8   3   0     2317.25     2182.78     39.37 o
  -7   3   0     1176.71     1190.32     27.51 o
  -6   3   0      362.75      408.18     16.19 o
  -5   3   0       73.58      132.32     11.67 o
  -4   3   0     1066.54      848.38     17.28 o
  -3   3   0     1501.50     1255.61     18.68 o
  -2   3   0    12338.93    12841.33     50.24 o
  -1   3   0    54845.90    61327.27    386.12 o
   0   3   0      244.02      227.50     15.23 o
   1   3   0    43588.89    51814.94    383.73 o
   2   3   0    44259.95    49682.38    416.41 o
   3   3   0      492.80      281.87     11.39 o
   4   3   0     2491.72     2419.87     30.11 o
   5   3   0      689.73      752.33     20.36 o
   6   3   0     2660.69     2743.14     38.96 o
   7   3   0     2689.80     2649.78     42.41 o
   8   3   0      508.62      493.26     23.36 o
   9   3   0       16.02       28.65     16.01 o
  10   3   0       82.07       83.50     14.77 o
  11   3   0      157.12      160.03     17.13 o
  12   3   0      392.54      361.88     41.48 o
  13   3   0      295.75      291.38     40.43 o
 -13   4   0       29.27       32.03     30.87 o
 -12   4   0        0.15      -18.66     18.66 o
 -11   4   0        0.45        9.15     15.80 o
 -10   4   0      479.87      444.59     25.79 o
  -9   4   0     2333.07     2331.87     44.80 o
  -8   4   0     4389.39     3986.03     52.40 o
  -7   4   0     1947.73     1760.88     33.17 o
  -6   4   0     1314.10     1311.11     26.59 o
  -5   4   0        0.70       -1.55      8.81 o
  -4   4   0      546.97      541.11     15.48 o
  -3   4   0     5480.11     5734.86     40.25 o
  -2   4   0     1875.24     1988.44     22.73 o
  -1   4   0     3093.96     2958.06     26.15 o
   0   4   0      199.82      206.95     10.40 o
   1   4   0     1384.73     1381.44     19.61 o
   2   4   0      557.02      406.08     12.83 o
   3   4   0      579.47      899.46     19.16 o
   4   4   0     2879.74     2776.63     34.36 o
   5   4   0       41.91       58.98      8.59 o
   6   4   0      393.05      417.25     19.22 o
   7   4   0      109.08      128.90     12.20 o
   8   4   0     1339.46     1314.12     34.74 o
   9   4   0     1406.24     1459.73     39.97 o
  10   4   0      313.35      265.05     24.71 o
  11   4   0       57.48       73.73     15.03 o
  12   4   0      209.33      262.56     38.27 o
 -13   5   0       51.42       39.33     31.49 o
 -12   5   0      287.69      287.21     25.47 o
 -11   5   0      306.37      306.67     25.59 o
 -10   5   0      499.31      466.69     25.45 o
  -9   5   0     1969.19     1894.05     41.35 o
  -8   5   0     2736.73     2575.51     43.63 o
  -7   5   0     1240.36     1244.23     29.40 o
  -6   5   0       90.87       81.97      9.75 o
  -5   5   0      123.24      133.14     11.62 o
  -4   5   0     1040.34     1140.79     22.17 o
  -3   5   0    11080.89    10468.71     58.03 o
  -2   5   0    23020.67    23973.45     84.08 o
  -1   5   0    16506.96    17824.25     70.46 o
   0   5   0       60.93        4.06      9.51 o
   1   5   0      720.29      796.76     17.09 o
   2   5   0     5328.88     5146.65     42.73 o
   3   5   0       69.21       33.09      7.34 o
   4   5   0     2368.92     2669.56     35.73 o
   5   5   0      106.57      122.66     11.21 o
   6   5   0      165.04      174.75     15.02 o
   7   5   0      361.61      344.68     20.47 o
   8   5   0     2558.14     2611.46     47.88 o
   9   5   0     1859.62     1915.79     45.87 o
  10   5   0      232.36      278.49     24.26 o
  11   5   0       30.09       43.93     17.76 o
  12   5   0       67.36       21.61     30.83 o
 -13   6   0      134.77      155.23     32.07 o
 -12   6   0      480.71      506.52     30.50 o
 -11   6   0      525.86      522.86     28.50 o
 -10   6   0       26.04       44.49     16.94 o
  -9   6   0      177.40      171.22     16.10 o
  -8   6   0       13.50       31.28     14.19 o
  -7   6   0      315.53      308.95     18.32 o
  -6   6   0      359.97      350.34     18.17 o
  -5   6   0     1951.57     1853.58     31.10 o
  -4   6   0       72.91      104.02      8.55 o
  -3   6   0     6928.35     7184.21     52.25 o
  -2   6   0    31653.98    32100.86    106.64 o
  -1   6   0    32898.18    33575.79    108.02 o
   0   6   0     1896.78     2158.38     20.31 o
   1   6   0     3007.17     3339.50     35.82 o
   2   6   0        2.73       -3.16      9.32 o
   3   6   0     1312.11     1358.51     26.00 o
   4   6   0     2386.59     2531.70     36.75 o
   5   6   0     1816.65     1790.35     34.53 o
   6   6   0      823.77      848.46     26.89 o
   7   6   0       29.91       22.84     14.55 o
   8   6   0     1309.92     1365.77     37.91 o
   9   6   0     1092.73     1075.65     38.25 o
  10   6   0       78.50       46.78     19.72 o
  11   6   0       63.77       73.00     15.89 o
 -13   7   0       26.86        7.19     30.25 o
 -12   7   0      248.96      299.15     25.17 o
 -11   7   0      356.59      376.73     25.87 o
 -10   7   0      158.71      161.96     15.69 o
  -9   7   0       14.85      -11.63     15.61 o
  -8   7   0      108.87      108.97     14.34 o
  -7   7   0     1152.61     1124.93     29.77 o
  -6   7   0     5772.90     5598.31     58.44 o
  -5   7   0     3224.74     3193.25     42.39 o
  -4   7   0     6778.05     6640.60     56.10 o
  -3   7   0     5762.24     6128.01     52.44 o
  -2   7   0    21844.83    23184.87     98.96 o
  -1   7   0    13301.44    14936.37     79.17 o
   0   7   0       27.31        8.95      6.92 o
   1   7   0      372.18      337.32     14.85 o
   2   7   0       56.12       88.06      8.87 o
   3   7   0       14.29       16.88     10.93 o
   4   7   0     2423.87     2346.06     38.64 o
   5   7   0     7710.82     7811.71     73.26 o
   6   7   0     3910.41     3864.32     55.41 o
   7   7   0      119.93      127.50     15.07 o
   8   7   0      550.64      528.58     27.99 o
   9   7   0      239.94      188.06     18.45 o
  10   7   0       64.94       40.06     18.58 o
  11   7   0      148.62      142.63     19.22 o
 -12   8   0       53.82       60.64     16.66 o
 -11   8   0        2.94       -6.03     18.23 o
 -10   8   0       75.82       56.12     18.73 o
  -9   8   0      204.63      196.23     16.79 o
  -8   8   0       57.13       64.75     12.38 o
  -7   8   0        9.83       -6.54     13.82 o
  -6   8   0     2688.00     2694.31     43.68 o
  -5   8   0     3577.25     3579.24     47.72 o
  -4   8   0     1878.04     1940.52     34.10 o
  -3   8   0      136.05      103.65     10.76 o
  -2   8   0     1603.72     1775.33     31.88 o
  -1   8   0      339.25      368.98     16.64 o
   0   8   0     5597.01     5656.97     37.91 o
   1   8   0     4525.09     4470.63     49.04 o
   2   8   0     1685.78     1647.55     32.46 o
   3   8   0      434.37      462.19     19.55 o
   4   8   0     3077.12     3096.04     47.14 o
   5   8   0     6801.80     6786.46     72.44 o
   6   8   0     2702.78     2588.57     48.87 o
   7   8   0      144.27      120.91     16.27 o
   8   8   0       22.16       22.52     15.26 o
   9   8   0       10.96       14.60     16.99 o
  10   8   0      203.96      237.82     21.14 o
 -12   9   0        6.58        8.07     18.75 o
 -11   9   0       39.93       53.04     15.46 o
 -10   9   0      355.78      356.74     26.46 o
  -9   9   0      801.29      769.08     31.49 o
  -8   9   0      340.94      317.62     22.28 o
  -7   9   0     1313.68     1165.33     32.76 o
  -6   9   0       25.52       49.55     11.41 o
  -5   9   0      292.33      342.92     19.39 o
  -4   9   0       11.35       -2.78     12.61 o
  -3   9   0      102.95       86.00     10.89 o
  -2   9   0      106.88       87.07     11.28 o
  -1   9   0      456.79      474.90     19.63 o
   0   9   0     4930.75     5120.67     57.28 o
   1   9   0     7703.11     8069.89     69.77 o
   2   9   0     2118.82     2203.29     39.14 o
   3   9   0       55.84       39.01     14.64 o
   4   9   0      128.53      128.94     14.04 o
   5   9   0     1142.81     1219.17     35.00 o
   6   9   0      606.32      559.39     28.20 o
   7   9   0       79.40       59.35     14.34 o
   8   9   0      169.24      175.55     19.18 o
   9   9   0        4.03       -3.34     17.13 o
  10   9   0      223.01      206.01     22.93 o
 -12  10   0        0.02       -7.19     19.70 o
 -11  10   0       60.20       41.70     21.74 o
 -10  10   0      305.26      313.92     25.12 o
  -9  10   0      781.49      726.69     32.40 o
  -8  10   0      513.57      498.10     25.08 o
  -7  10   0      143.32      148.86     14.01 o
  -6  10   0      653.30      585.80     24.99 o
  -5  10   0       62.09       44.73     15.35 o
  -4  10   0     1186.41     1188.56     31.21 o
  -3  10   0     3053.76     2977.77     45.46 o
  -2  10   0     1174.55     1169.27     30.78 o
  -1  10   0      538.36      568.30     23.06 o
   0  10   0     1381.59     1445.23     23.98 o
   1  10   0      592.17      717.35     25.12 o
   2  10   0      344.38      353.10     19.91 o
   3  10   0       50.37       48.24     12.53 o
   4  10   0      148.20      183.08     14.59 o
   5  10   0        0.94       22.28     14.92 o
   6  10   0      169.00      181.88     17.11 o
   7  10   0     1141.06     1167.12     40.17 o
   8  10   0      716.13      683.01     35.43 o
   9  10   0       30.16       24.97     20.69 o
 -11  11   0       18.72      -18.45     21.40 o
 -10  11   0       88.67       89.55     17.72 o
  -9  11   0       91.32      130.52     16.27 o
  -8  11   0      111.78       94.48     15.46 o
  -7  11   0       39.34       78.27     13.05 o
  -6  11   0        1.08      -14.83     14.83 o
  -5  11   0       79.28       67.36     12.34 o
  -4  11   0     1123.46     1052.79     31.34 o
  -3  11   0     2391.98     2446.82     45.40 o
  -2  11   0     1617.35     1616.94     38.04 o
  -1  11   0        6.77      -13.63     13.63 o
   0  11   0      113.97      115.13      9.28 o
   1  11   0      349.54      336.87     20.58 o
   2  11   0      347.79      309.53     20.86 o
   3  11   0      190.56      185.21     15.87 o
   4  11   0      654.10      616.99     27.58 o
   5  11   0        2.79       14.47     16.68 o
   6  11   0      561.21      667.51     31.04 o
   7  11   0     1152.11     1072.38     42.28 o
   8  11   0      376.48      377.60     31.39 o
 -10  12   0       19.81       38.17     20.15 o
  -9  12   0       58.71       93.12     15.15 o
  -8  12   0       23.74       32.12     16.27 o
  -7  12   0      392.07      339.95     24.67 o
  -6  12   0      173.32      146.87     16.32 o
  -5  12   0       71.74       67.31     12.87 o
  -4  12   0     1460.25     1461.00     39.16 o
  -3  12   0     1473.47     1520.67     39.33 o
  -2  12   0      776.09      788.49     29.17 o
  -1  12   0       38.41       18.28     13.71 o
   0  12   0       45.41       29.98     11.00 o
   1  12   0       83.83       82.19     12.83 o
   2  12   0     1107.85     1070.02     34.98 o
   3  12   0      946.82      916.73     33.63 o
   4  12   0      724.88      688.24     32.83 o
   5  12   0       94.85       93.55     16.30 o
   6  12   0      155.97      144.03     18.86 o
   7  12   0      313.44      290.26     24.30 o
  -9  13   0       58.76       58.12     20.43 o
  -8  13   0      447.86      437.01     29.26 o
  -7  13   0      616.93      581.73     32.29 o
  -6  13   0      653.44      653.31     31.17 o
  -5  13   0        6.77       -7.28     15.72 o
  -4  13   0      932.44      903.46     33.28 o
  -3  13   0      832.64      821.82     31.56 o
  -2  13   0        0.98       11.00     14.68 o
  -1  13   0      222.12      216.75     20.13 o
   0  13   0      121.00      158.92     10.98 o
   1  13   0       41.49       20.94     16.42 o
   2  13   0      572.76      566.43     28.98 o
   3  13   0      969.86      957.22     36.85 o
   4  13   0      609.64      579.21     32.27 o
   5  13   0      124.84      136.48     17.89 o
   6  13   0       11.03       10.46     20.02 o
  -8  14   0       79.85       51.10     23.20 o
  -7  14   0      427.58      436.47     29.81 o
  -6  14   0      366.66      389.50     26.26 o
  -5  14   0       10.76       24.02     16.08 o
  -4  14   0       86.18       59.03     16.53 o
  -3  14   0      139.45      104.15     17.22 o
  -2  14   0      317.35      335.88     25.08 o
  -1  14   0      779.45      814.50     35.33 o
   0  14   0      483.34      490.25     20.47 o
   1  14   0      113.45      119.00     17.29 o
   2  14   0       25.81       18.15     19.44 o
   3  14   0      680.04      623.30     34.68 o
   4  14   0      544.53      509.77     33.93 o
   5  14   0       39.49       27.42     19.98 o
  -7  15   0        2.21       23.42     19.31 o
  -6  15   0        7.43       34.01     16.88 o
  -5  15   0       35.65       35.09     19.61 o
  -4  15   0       47.37       42.80     20.24 o
  -3  15   0        2.21      -12.68     17.18 o
  -2  15   0      349.00      315.19     28.05 o
  -1  15   0      946.87      952.97     40.08 o
   0  15   0      687.48      718.97     24.84 o
   1  15   0      129.01      132.34     19.70 o
   2  15   0       11.64        1.12     18.21 o
   3  15   0      135.08      139.38     20.15 o
  -4  16   0      340.61      314.33     28.82 o
  -3  16   0       47.58       48.76     20.51 o
  -2  16   0       29.52       25.03     20.39 o
  -1  16   0      150.99      115.88     20.90 o
   0  16   0       77.95       93.60     13.08 o
  -1 -16   1      141.67      108.62     20.51 o
   0 -16   1       68.65       57.74     14.18 o
   1 -16   1       16.67        5.58     19.12 o
   2 -16   1        5.09       32.29     18.04 o
   3 -16   1       62.77       61.54     20.51 o
   4 -16   1       24.29       47.36     19.37 o
   5 -16   1        6.70       29.62     19.52 o
  -4 -15   1       25.55      -21.40     22.56 o
  -3 -15   1        1.38       -5.57     20.24 o
  -2 -15   1       25.16       31.17     19.50 o
  -1 -15   1       82.20      104.02     17.56 o
   0 -15   1      223.29      250.24     15.49 o
   1 -15   1      124.54       91.98     17.11 o
   2 -15   1       14.93       -4.03     16.49 o
   3 -15   1        0.14      -17.22     17.22 o
   4 -15   1       34.50       36.88     19.11 o
   5 -15   1      116.62      152.52     18.15 o
   6 -15   1       56.52       51.69     20.90 o
   7 -15   1        2.74       13.97     18.26 o
  -5 -14   1       84.34       75.21     17.46 o
  -4 -14   1      178.22      181.98     20.62 o
  -3 -14   1      165.95      171.87     18.32 o
  -2 -14   1        1.88      -17.74     17.74 o
  -1 -14   1       73.86       73.25     15.59 o
   0 -14   1      273.64      256.44     16.77 o
   1 -14   1       18.52       42.21     15.35 o
   2 -14   1        0.04       -2.75     14.46 o
   3 -14   1        0.09        0.93     15.50 o
   4 -14   1       54.43       77.93     14.96 o
   5 -14   1      134.93      123.45     18.15 o
   6 -14   1      106.51      149.11     15.99 o
   7 -14   1       15.24        6.44     19.50 o
   8 -14   1       22.92       10.20     19.95 o
  -7 -13   1       25.06       33.65     19.46 o
  -6 -13   1        1.07       12.33     17.74 o
  -5 -13   1      169.26      142.07     19.76 o
  -4 -13   1      247.16      219.03     20.00 o
  -3 -13   1      286.71      246.39     22.65 o
  -2 -13   1       15.09        7.94     17.09 o
  -1 -13   1       13.79       24.52     15.05 o
   0 -13   1       12.64       15.00     13.33 o
   1 -13   1       51.73       30.67     15.74 o
   2 -13   1      143.54      177.68     15.69 o
   3 -13   1       46.05       48.67     17.24 o
   4 -13   1       22.64       31.19     15.48 o
   5 -13   1      261.23      298.55     22.34 o
   6 -13   1       46.92       61.67     13.39 o
   7 -13   1        4.99       -1.98     17.05 o
   8 -13   1       20.80       19.98     20.47 o
   9 -13   1       40.54       32.53     21.61 o
  -8 -12   1       86.09       98.91     19.63 o
  -7 -12   1      268.84      266.67     23.10 o
  -6 -12   1       71.41       85.74     16.02 o
  -5 -12   1       98.57       97.08     15.13 o
  -4 -12   1      259.40      245.44     22.62 o
  -3 -12   1      347.94      367.35     24.28 o
  -2 -12   1      363.10      341.19     23.05 o
  -1 -12   1       75.50       58.75     13.22 o
   0 -12   1        3.59        1.48      9.57 o
   1 -12   1        4.47       29.71     12.83 o
   2 -12   1      409.30      446.55     22.95 o
   3 -12   1      234.15      228.78     20.45 o
   4 -12   1        4.10       10.68     14.40 o
   5 -12   1       14.35      -14.60     14.60 o
   6 -12   1        8.90        8.50     14.38 o
   7 -12   1       20.20       30.07     15.87 o
   8 -12   1       27.12      -11.71     17.41 o
   9 -12   1       15.25       26.20     15.86 o
  10 -12   1       15.45       27.15     18.38 o
  -9 -11   1      111.92      127.31     20.10 o
  -8 -11   1      512.80      453.73     32.53 o
  -7 -11   1      673.19      681.20     36.31 o
  -6 -11   1      256.05      270.98     24.13 o
  -5 -11   1       18.55      -16.98     16.98 o
  -4 -11   1       71.43       93.43     13.71 o
  -3 -11   1        8.41       -9.02     15.18 o
  -2 -11   1       36.08        7.17     15.18 o
  -1 -11   1       51.91       47.55     12.21 o
   0 -11   1      176.30      172.98     22.08 o
   1 -11   1      496.79      499.05     22.04 o
   2 -11   1      569.17      583.28     24.69 o
   3 -11   1       18.77       21.96     14.55 o
   4 -11   1       31.65       34.83     11.60 o
   5 -11   1        7.60      -15.16     15.16 o
   6 -11   1        8.08        2.33     14.08 o
   7 -11   1      191.30      193.97     18.49 o
   8 -11   1       27.64       49.92     17.26 o
   9 -11   1       27.32        0.00     17.37 o
  10 -11   1       17.45       11.77     19.22 o
  11 -11   1       94.85       79.45     17.89 o
  -9 -10   1       68.33       62.90     22.07 o
  -8 -10   1      506.32      454.81     31.71 o
  -7 -10   1      427.14      388.25     27.98 o
  -6 -10   1        5.84      -15.48     15.48 o
  -5 -10   1       33.01       14.25     15.61 o
  -4 -10   1        6.56      -13.50     13.50 o
  -3 -10   1      306.42      290.39     19.89 o
  -2 -10   1      316.52      321.50     19.57 o
  -1 -10   1      398.73      420.95     20.97 o
   0 -10   1      158.88      164.67     14.82 o
   1 -10   1       88.68       87.12     11.07 o
   2 -10   1       18.86       11.78     12.77 o
   3 -10   1        4.67       20.79     12.44 o
   4 -10   1       34.61       -1.23     13.86 o
   5 -10   1       33.98       25.94     14.34 o
   6 -10   1       46.53       58.04     11.62 o
   7 -10   1      284.59      319.77     21.55 o
   8 -10   1      345.83      324.02     23.12 o
   9 -10   1        7.11       32.08     13.32 o
  10 -10   1       22.03       30.42     16.85 o
  11 -10   1       27.88        8.91     20.67 o
 -10  -9   1      113.15      136.28     19.76 o
  -9  -9   1        1.11       19.22     17.95 o
  -8  -9   1        8.34        2.89     17.82 o
  -7  -9   1       26.36       34.44     16.30 o
  -6  -9   1     1024.44     1000.42     33.90 o
  -5  -9   1      632.85      662.35     27.53 o
  -4  -9   1        9.17       15.48     14.47 o
  -3  -9   1      557.68      548.41     22.39 o
  -2  -9   1     1591.00     1611.10     33.41 o
  -1  -9   1     2876.94     2890.16     41.67 o
   0  -9   1     1724.37     1750.61     32.03 o
   1  -9   1      147.36      153.91     14.53 o
   2  -9   1       43.72       45.03      9.95 o
   3  -9   1      489.94      491.97     19.89 o
   4  -9   1      679.66      710.82     23.85 o
   5  -9   1       53.86       61.57     10.83 o
   6  -9   1        4.67      -13.07     13.07 o
   7  -9   1      233.80      179.49     14.72 o
   8  -9   1      221.21      208.22     19.01 o
   9  -9   1       15.53       13.11     15.82 o
  10  -9   1      120.26      125.46     16.04 o
  11  -9   1       28.32       -7.45     18.23 o
  12  -9   1        0.08       -1.16     18.56 o
 -11  -8   1      182.23      169.13     21.59 o
 -10  -8   1      207.91      184.31     19.09 o
  -9  -8   1       11.43        0.00     16.79 o
  -8  -8   1        1.27        0.92     15.91 o
  -7  -8   1      498.39      486.02     25.75 o
  -6  -8   1     2593.97     2638.13     47.98 o
  -5  -8   1     3603.44     3721.28     53.34 o
  -4  -8   1     1132.28     1122.32     29.60 o
  -3  -8   1       86.15      101.39     10.87 o
  -2  -8   1      868.51      929.40     24.32 o
  -1  -8   1      439.37      417.48     18.04 o
   0  -8   1        2.18       -1.98      7.28 o
   1  -8   1      454.35      482.41     17.72 o
   2  -8   1     1020.99     1024.03     24.86 o
   3  -8   1     1211.38     1280.28     26.72 o
   4  -8   1     1960.32     1882.47     32.87 o
   5  -8   1      425.14      390.43     18.51 o
   6  -8   1        1.02       -8.48     12.55 o
   7  -8   1       21.45        8.63     13.73 o
   8  -8   1        0.01       -5.90     14.08 o
   9  -8   1       34.21       23.29     16.62 o
  10  -8   1       87.79      104.58     15.16 o
  11  -8   1      141.27      153.63     16.86 o
  12  -8   1        5.60        3.40     18.08 o
 -11  -7   1      169.53      182.33     19.01 o
 -10  -7   1        2.15      -17.82     17.82 o
  -9  -7   1      642.10      581.66     31.00 o
  -8  -7   1      301.08      328.80     24.13 o
  -7  -7   1      237.16      209.86     20.21 o
  -6  -7   1     2213.40     2207.21     42.34 o
  -5  -7   1     2680.41     2583.54     42.56 o
  -4  -7   1     1422.45     1376.23     29.64 o
  -3  -7   1      177.20      238.40     14.36 o
  -2  -7   1       10.68       23.96      9.90 o
  -1  -7   1        0.39       -2.41      9.11 o
   0  -7   1     1408.27     1524.42     18.47 o
   1  -7   1     2271.34     2556.69     33.30 o
   2  -7   1     3383.03     3455.94     39.01 o
   3  -7   1      869.23      935.95     22.32 o
   4  -7   1      325.03      288.78     14.72 o
   5  -7   1      659.31      699.82     21.61 o
   6  -7   1      105.80      106.47     12.33 o
   7  -7   1        3.51       20.54     13.95 o
   8  -7   1       37.82        3.49     14.81 o
   9  -7   1      363.68      341.91     22.43 o
  10  -7   1      304.91      267.51     22.45 o
  11  -7   1      157.75      146.23     17.13 o
  12  -7   1        0.65       -8.83     17.22 o
  13  -7   1       47.23       24.56     29.90 o
 -12  -6   1      178.91      179.60     36.32 o
 -11  -6   1       11.63       37.99     17.59 o
 -10  -6   1      303.26      333.70     24.71 o
  -9  -6   1     1297.66     1432.18     41.01 o
  -8  -6   1      768.68      781.97     30.44 o
  -7  -6   1       25.39       37.37     14.16 o
  -6  -6   1      476.61      480.71     20.54 o
  -5  -6   1      236.15      234.06     16.57 o
  -4  -6   1      340.45      398.35     17.33 o
  -3  -6   1       19.11       34.72      7.68 o
  -2  -6   1        2.33        1.89      8.35 o
  -1  -6   1     1000.40      945.27     19.76 o
   0  -6   1     3369.94     3366.44     36.06 o
   1  -6   1    13834.51    14972.49     71.08 o
   2  -6   1     2470.47     2727.96     31.92 o
   3  -6   1       74.13       62.71      8.07 o
   4  -6   1       56.16       54.91      7.99 o
   5  -6   1       90.92       72.69      9.32 o
   6  -6   1      398.32      447.60     18.99 o
   7  -6   1      100.92      101.05     11.43 o
   8  -6   1        0.34       -1.34     13.80 o
   9  -6   1      694.03      594.69     26.86 o
  10  -6   1      169.50      140.40     16.96 o
  11  -6   1        1.06        4.86     15.87 o
  12  -6   1       11.63       19.42     18.88 o
  13  -6   1       36.74      -26.58     35.58 o
 -12  -5   1      114.31       32.37     35.99 o
 -11  -5   1       16.42        7.21     16.77 o
 -10  -5   1      366.21      447.23     27.12 o
  -9  -5   1     2776.26     2602.83     50.44 o
  -8  -5   1     1777.27     1796.40     39.78 o
  -7  -5   1      145.23      138.27     13.41 o
  -6  -5   1      281.43      276.51     17.57 o
  -5  -5   1       89.24      111.06     10.07 o
  -4  -5   1      680.95      731.43     19.67 o
  -3  -5   1      586.69      595.46     16.83 o
  -2  -5   1     1356.62     1375.47     22.35 o
  -1  -5   1     1110.08     1070.70     18.88 o
   0  -5   1     2896.27     2971.01     20.57 o
   1  -5   1     1125.82     1026.01     17.67 o
   2  -5   1      937.46      937.80     18.08 o
   3  -5   1        4.69       11.60      7.84 o
   4  -5   1     1528.76     1536.56     25.34 o
   5  -5   1      701.03      637.79     19.22 o
   6  -5   1      261.04      279.13     15.80 o
   7  -5   1      502.13      486.05     20.75 o
   8  -5   1       39.19       16.21     15.00 o
   9  -5   1        1.35      -14.19     14.85 o
  10  -5   1       73.31       68.69     14.08 o
  11  -5   1       11.04       20.92     16.57 o
  12  -5   1      112.85       94.37     18.00 o
  13  -5   1       57.23       66.60     30.65 o
 -13  -4   1      503.84      498.31     51.53 o
 -12  -4   1      395.19      377.40     40.83 o
 -11  -4   1       48.57       46.32     18.04 o
 -10  -4   1      677.10      647.60     29.77 o
  -9  -4   1     1213.58     1316.43     36.32 o
  -8  -4   1      272.52      275.11     19.93 o
  -7  -4   1      226.63      201.12     16.99 o
  -6  -4   1       32.74       55.77      9.73 o
  -5  -4   1       39.07       47.75      7.92 o
  -4  -4   1      787.30      759.60     18.79 o
  -3  -4   1      191.63      376.17     12.98 o
  -2  -4   1     5319.11     5363.96     38.53 o
  -1  -4   1      964.95      993.19     16.53 o
   0  -4   1      519.37      492.07      8.59 o
   1  -4   1      361.21      317.00     10.25 o
   2  -4   1     2939.37     2959.67     27.43 o
   3  -4   1      482.00      511.45     13.99 o
   4  -4   1      173.72      134.07     10.85 o
   5  -4   1        2.05       -2.80      8.98 o
   6  -4   1      806.46      757.39     22.15 o
   7  -4   1      319.30      299.86     17.85 o
   8  -4   1       54.16       62.96     11.97 o
   9  -4   1       47.02       53.38     12.87 o
  10  -4   1       47.98       26.69     16.25 o
  11  -4   1      129.49      158.30     16.12 o
  12  -4   1      252.72      243.12     24.24 o
  13  -4   1       91.26      146.10     29.04 o
 -13  -3   1      631.83      601.15     48.89 o
 -12  -3   1      663.05      627.26     46.26 o
 -11  -3   1       72.64       72.61     16.02 o
 -10  -3   1      271.37      347.98     21.91 o
  -9  -3   1      258.53      232.38     20.11 o
  -8  -3   1     1552.55     1573.65     36.17 o
  -7  -3   1     4764.34     4757.36     54.27 o
  -6  -3   1      930.96      838.04     23.01 o
  -5  -3   1      166.65      191.35     12.06 o
  -4  -3   1      832.58      830.98     18.06 o
  -3  -3   1     2525.16     2331.68     25.85 o
  -2  -3   1     2630.22     3106.16     26.69 o
  -1  -3   1     5163.57     5632.88     31.90 o
   0  -3   1     1672.23     1845.73     23.54 o
   1  -3   1     8672.54     9072.77     38.73 o
   2  -3   1     4875.07     5135.15     32.68 o
   3  -3   1      125.72      117.68      8.40 o
   4  -3   1      811.07      636.99     15.91 o
   5  -3   1     1020.85     1095.72     22.60 o
   6  -3   1      295.55      311.04     15.31 o
   7  -3   1      161.60      127.07     11.65 o
   8  -3   1      229.43      233.58     17.44 o
   9  -3   1       29.09       10.93     15.82 o
  10  -3   1       14.44       19.89     15.72 o
  11  -3   1       43.23       31.92     18.51 o
  12  -3   1       89.09       80.27     16.32 o
  13  -3   1       56.58      112.71     28.18 o
 -13  -2   1      229.18      273.66     37.97 o
 -12  -2   1       10.41       -4.15     25.31 o
 -11  -2   1        8.41       15.71     17.67 o
 -10  -2   1      434.33      427.09     25.25 o
  -9  -2   1      558.73      539.63     25.25 o
  -8  -2   1     6205.01     6266.39     65.10 o
  -7  -2   1    15975.54    15705.27     94.05 o
  -6  -2   1     5160.59     5058.39     49.42 o
  -5  -2   1     3999.48     3967.54     39.95 o
  -4  -2   1     1064.02     1042.53     18.92 o
  -3  -2   1     3535.07     3591.41     29.64 o
  -2  -2   1     8348.98     9003.80     39.41 o
  -1  -2   1     3161.99     3452.22     21.08 o
   0  -2   1     1518.35     1650.61     19.78 o
   1  -2   1      387.50      416.79      8.14 o
   2  -2   1     9723.60     9845.13     41.81 o
   3  -2   1     2605.68     2480.12     25.16 o
   4  -2   1      460.34      435.11     13.88 o
   5  -2   1      498.18      465.16     15.91 o
   6  -2   1       99.72      100.90     10.16 o
   7  -2   1      114.88      120.42     11.04 o
   8  -2   1      526.17      475.05     21.76 o
   9  -2   1      325.24      282.23     21.20 o
  10  -2   1       23.16       29.75     15.82 o
  11  -2   1        4.98      -16.88     17.50 o
  12  -2   1       78.67       51.28     20.54 o
  13  -2   1       42.17       49.27     30.14 o
 -13  -1   1       34.76       20.41     28.59 o
 -12  -1   1       85.30       38.57     30.33 o
 -11  -1   1      913.27      912.40     33.90 o
 -10  -1   1     1643.10     1612.03     40.43 o
  -9  -1   1       18.31        9.75     14.98 o
  -8  -1   1     4543.53     4339.79     53.92 o
  -7  -1   1     5748.58     5753.15     56.57 o
  -6  -1   1     5204.59     5023.41     48.28 o
  -5  -1   1      196.00      202.65     11.75 o
  -4  -1   1     1755.90     1722.39     23.06 o
  -3  -1   1        1.38        6.44      7.53 o
  -2  -1   1     1365.41     1539.63     15.65 o
  -1  -1   1     6769.51     6623.10     23.46 o
   1  -1   1     7968.63     8846.57     29.81 o
   2  -1   1     3247.60     3509.45     24.88 o
   3  -1   1     1171.22     1228.19     18.58 o
   4  -1   1     2468.06     2675.20     29.62 o
   5  -1   1      121.72      125.67     11.00 o
   6  -1   1      771.34      796.31     21.83 o
   7  -1   1      142.12      131.89     11.60 o
   8  -1   1      808.62      728.04     26.52 o
   9  -1   1     1009.16      957.24     30.16 o
  10  -1   1       29.49        9.13     17.50 o
  11  -1   1       25.43       28.28     17.44 o
  12  -1   1        0.14       -6.35     21.05 o
  13  -1   1        1.97       54.22     26.99 o
 -14   0   1       96.47       73.88     31.34 o
 -13   0   1      266.12      258.90     36.81 o
 -12   0   1       32.38       53.94     26.13 o
 -11   0   1     3027.43     3094.66     57.88 o
 -10   0   1     2970.47     2910.40     51.88 o
  -9   0   1      663.34      676.98     25.68 o
  -8   0   1      234.10      300.62     18.15 o
  -7   0   1      200.86      230.68     15.58 o
  -6   0   1      188.09      202.56     13.35 o
  -5   0   1      444.95      442.11     15.44 o
  -4   0   1     2894.91     2810.81     28.56 o
  -3   0   1      532.53      575.31     12.98 o
  -2   0   1     4355.53     4275.67     24.09 o
   1   0   1     5661.75     6173.00     25.60 o
   2   0   1    10861.32    12244.75     46.33 o
   3   0   1       26.37       53.10      6.31 o
   4   0   1      681.66      705.21     16.58 o
   5   0   1      546.31      483.57     16.70 o
   6   0   1      118.97      133.21     13.13 o
   7   0   1      276.60      269.43     17.69 o
   8   0   1      307.71      304.94     20.08 o
   9   0   1      356.32      356.22     21.27 o
  10   0   1      102.66       89.25     14.90 o
  11   0   1        5.74       -0.95     17.85 o
  12   0   1       12.66        2.13     26.30 o
  13   0   1        0.35      -21.46     28.31 o
 -14   1   1      484.43      568.99     49.27 o
 -13   1   1      266.19      318.93     36.40 o
 -12   1   1       26.15       65.44     25.01 o
 -11   1   1     1683.51     1749.78     44.26 o
 -10   1   1     1373.10     1276.71     36.17 o
  -9   1   1      295.00      250.22     19.29 o
  -8   1   1      111.69       98.27     11.71 o
  -7   1   1       31.72       22.73     11.84 o
  -6   1   1        2.59       -5.77      9.71 o
  -5   1   1     2039.28     1773.99     26.05 o
  -4   1   1     4323.01     3702.20     32.27 o
  -3   1   1    30946.43    32745.98    309.89 o
  -2   1   1     2308.87     2226.28     17.91 o
  -1   1   1     8287.08     8505.87     27.23 o
   0   1   1     7343.43     8052.72    438.21 o
   1   1   1      410.09      440.78      8.53 o
   2   1   1     4535.22     5049.93     31.58 o
   3   1   1      114.66      149.22      9.13 o
   4   1   1      123.86      177.64     10.78 o
   5   1   1     3970.09     4058.06     42.23 o
   6   1   1     1727.31     1842.23     32.55 o
   7   1   1       15.63       32.76     13.80 o
   8   1   1        0.21       16.98     13.78 o
   9   1   1      117.74      130.77     14.06 o
  10   1   1       28.98       -4.31     15.35 o
  11   1   1       97.03       85.11     15.63 o
  12   1   1       51.88       76.44     23.20 o
  13   1   1        4.00       24.30     27.06 o
 -14   2   1      592.99      648.18     54.48 o
 -13   2   1      400.22      415.74     41.01 o
 -12   2   1        3.41       38.34     16.58 o
 -11   2   1      346.82      344.21     24.17 o
 -10   2   1      431.98      436.62     23.38 o
  -9   2   1      529.27      492.16     23.57 o
  -8   2   1      618.97      622.41     22.90 o
  -7   2   1     1230.62     1163.42     26.65 o
  -6   2   1      250.99      301.91     14.36 o
  -5   2   1       37.73       17.14      8.33 o
  -4   2   1     3840.79     3245.54     30.59 o
  -3   2   1     5927.17     5418.38     34.40 o
  -2   2   1    10396.74    10052.18     40.43 o
  -1   2   1      221.06      265.12      7.56 o
   0   2   1      881.48      970.39     41.82 o
   1   2   1     6470.57     7451.78     35.80 o
   2   2   1     1605.56     1630.07     19.95 o
   3   2   1     1182.17     1245.89     19.78 o
   4   2   1      114.97      134.15     10.66 o
   5   2   1        2.10        4.28      9.88 o
   6   2   1     1675.06     1671.89     31.97 o
   7   2   1      449.86      457.76     22.09 o
   8   2   1        3.36      -14.88     15.58 o
   9   2   1      157.51      175.61     15.26 o
  10   2   1      171.38      140.31     16.58 o
  11   2   1      120.03      113.31     16.90 o
  12   2   1       30.59       20.17     25.45 o
  13   2   1        0.29      -19.91     31.49 o
 -14   3   1      366.63      368.88     44.04 o
 -13   3   1      144.93      124.14     33.19 o
 -12   3   1       60.56       71.68     16.29 o
 -11   3   1       50.31       78.89     14.23 o
 -10   3   1      698.79      608.90     27.27 o
  -9   3   1     4409.38     4410.75     58.34 o
  -8   3   1     4529.45     4256.21     52.48 o
  -7   3   1      632.63      547.05     19.68 o
  -6   3   1     1365.12     1361.87     25.83 o
  -5   3   1      106.02      223.32     11.90 o
  -4   3   1       15.82       18.04      7.43 o
  -3   3   1      159.79      189.52      9.47 o
  -2   3   1      566.36      593.22     12.77 o
  -1   3   1      987.19      963.37     14.66 o
   0   3   1     7947.55     8752.29    233.48 o
   1   3   1     1399.05     1349.75     18.36 o
   2   3   1     2118.26     2109.57     24.56 o
   3   3   1      594.72      523.37     14.75 o
   4   3   1       10.93        3.77      8.89 o
   5   3   1       42.84       48.24      8.52 o
   6   3   1      141.49      131.03     12.55 o
   7   3   1        9.00       20.38     13.58 o
   8   3   1      163.53      163.17     16.27 o
   9   3   1        0.69        7.32     15.35 o
  10   3   1      218.61      232.85     22.39 o
  11   3   1       72.99       73.96     14.74 o
  12   3   1       40.73       37.02     29.26 o
 -14   4   1       23.90       17.31     34.92 o
 -13   4   1       87.46       42.43     30.05 o
 -12   4   1      273.43      277.91     25.77 o
 -11   4   1      112.67      166.87     15.80 o
 -10   4   1     3143.06     3044.42     52.46 o
  -9   4   1     5707.73     5409.66     65.66 o
  -8   4   1     4931.67     4470.74     54.78 o
  -7   4   1     2688.35     2703.20     39.65 o
  -6   4   1      839.58      863.94     21.79 o
  -5   4   1      501.51      536.29     17.05 o
  -4   4   1     5498.34     4985.37     40.99 o
  -3   4   1        7.00       28.91      6.39 o
  -2   4   1    15316.48    14844.84     61.28 o
  -1   4   1     1431.14     1322.80     18.83 o
   0   4   1       38.26       41.87      5.07 o
   1   4   1     4596.10     4784.83     36.88 o
   2   4   1      625.61      527.68     14.70 o
   3   4   1      310.96      277.13     13.11 o
   4   4   1      690.95      744.02     19.67 o
   5   4   1       34.75       20.38     11.73 o
   6   4   1      423.86      450.70     20.41 o
   7   4   1      565.71      579.68     24.07 o
   8   4   1       96.92      130.82     14.66 o
   9   4   1      163.56      137.64     16.51 o
  10   4   1        3.56        9.56     16.86 o
  11   4   1       22.86       39.57     17.01 o
  12   4   1       33.66       -4.80     29.77 o
 -13   5   1      647.60      599.88     48.39 o
 -12   5   1     1012.92     1008.49     38.01 o
 -11   5   1      290.21      305.76     23.27 o
 -10   5   1     1829.31     1798.15     41.81 o
  -9   5   1     2958.68     2763.31     48.39 o
  -8   5   1     3012.97     2668.95     43.96 o
  -7   5   1      294.16      294.53     17.31 o
  -6   5   1       81.09       95.10     10.33 o
  -5   5   1     1666.35     1661.22     28.22 o
  -4   5   1     1673.11     1553.80     25.17 o
  -3   5   1    12532.61    12921.73     65.23 o
  -2   5   1    17812.27    18477.68     75.73 o
  -1   5   1    16449.16    16103.13     69.32 o
   0   5   1      805.94      779.06     31.66 o
   1   5   1      196.88      192.30     11.22 o
   2   5   1      409.92      388.38     14.29 o
   3   5   1       46.20       51.73      8.29 o
   4   5   1       25.93       -1.40     11.37 o
   5   5   1      138.77      161.32     14.21 o
   6   5   1        8.80       12.92     12.64 o
   7   5   1      431.75      486.52     23.98 o
   8   5   1      290.93      297.26     22.21 o
   9   5   1      263.23      280.10     23.33 o
  10   5   1        3.06      -17.44     17.44 o
  11   5   1        2.16        8.95     17.82 o
  12   5   1        5.48        7.49     30.93 o
 -13   6   1      675.54      653.76     51.79 o
 -12   6   1     1261.81     1205.83     40.90 o
 -11   6   1      499.63      504.11     28.13 o
 -10   6   1      310.05      293.73     22.11 o
  -9   6   1      637.33      646.29     26.37 o
  -8   6   1      309.11      296.48     18.62 o
  -7   6   1     1284.61     1214.33     30.25 o
  -6   6   1     2413.86     2192.27     36.03 o
  -5   6   1     2233.35     2048.76     32.93 o
  -4   6   1      506.85      578.69     18.10 o
  -3   6   1     6671.07     6898.32     52.09 o
  -2   6   1    29267.94    29650.06    104.77 o
  -1   6   1    11234.57    11931.02     66.62 o
   0   6   1     1458.58     1485.07     17.60 o
   1   6   1       28.27       47.23      7.71 o
   2   6   1      363.30      416.39     15.59 o
   3   6   1      226.32      262.41     15.16 o
   4   6   1      575.93      504.82     20.24 o
   5   6   1      486.81      443.44     21.98 o
   6   6   1       75.30       64.67     11.82 o
   7   6   1       84.71       89.96     12.68 o
   8   6   1       92.08       60.57     15.93 o
   9   6   1       18.82       21.12     17.22 o
  10   6   1        8.90      -11.71     18.30 o
  11   6   1       17.56        1.18     20.26 o
 -13   7   1      204.79      178.84     34.90 o
 -12   7   1      358.18      377.06     28.74 o
 -11   7   1        6.00        9.52     17.37 o
 -10   7   1       25.19       46.93     15.67 o
  -9   7   1       13.29       -1.53     15.52 o
  -8   7   1      184.08      175.74     14.77 o
  -7   7   1     2824.82     2624.67     42.45 o
  -6   7   1     5185.96     4959.93     55.28 o
  -5   7   1     8752.41     8530.37     67.66 o
  -4   7   1     4388.00     4459.87     46.89 o
  -3   7   1     7901.26     7909.50     60.06 o
  -2   7   1    10780.20    11795.21     72.05 o
  -1   7   1     2656.81     2900.94     36.74 o
   0   7   1      477.58      443.45     12.17 o
   1   7   1      360.10      392.75     15.89 o
   2   7   1      115.83      117.25     10.20 o
   3   7   1     1255.67     1294.13     28.87 o
   4   7   1     1921.95     1931.83     36.53 o
   5   7   1     1245.48     1262.72     34.05 o
   6   7   1      538.99      567.01     25.79 o
   7   7   1       18.07       21.12     14.81 o
   8   7   1        4.91       11.97     17.63 o
   9   7   1        1.58      -13.32     17.35 o
  10   7   1        6.11       13.60     19.03 o
  11   7   1       25.58       39.93     21.46 o
 -13   8   1       11.05        4.86     29.26 o
 -12   8   1       40.65       48.05     20.94 o
 -11   8   1      416.94      433.28     28.46 o
 -10   8   1      691.03      712.70     29.58 o
  -9   8   1      937.09      886.16     31.99 o
  -8   8   1      159.31      171.18     14.27 o
  -7   8   1        4.66      -14.32     14.32 o
  -6   8   1     3198.22     3107.92     46.35 o
  -5   8   1     2275.87     2209.19     37.99 o
  -4   8   1      138.04      154.32     11.47 o
  -3   8   1      111.41      139.06     13.20 o
  -2   8   1        0.99       -4.31     10.59 o
  -1   8   1     1660.79     1740.50     31.79 o
   0   8   1     3047.32     3127.41     34.22 o
   1   8   1     3663.44     3757.96     46.04 o
   2   8   1     1013.59     1058.43     27.47 o
   3   8   1       26.68       24.91     13.63 o
   4   8   1      767.10      746.08     26.41 o
   5   8   1      846.69      783.24     30.65 o
   6   8   1      528.90      471.36     25.53 o
   7   8   1       58.31       71.17     13.65 o
   8   8   1       12.30      -17.87     17.87 o
   9   8   1       53.40       49.08     20.08 o
  10   8   1       83.46      105.78     17.56 o
 -12   9   1        4.47       43.18     17.44 o
 -11   9   1      556.15      533.10     31.75 o
 -10   9   1     1519.86     1507.04     43.66 o
  -9   9   1     1152.46     1225.52     37.69 o
  -8   9   1      683.27      630.21     27.34 o
  -7   9   1      995.92      922.36     30.33 o
  -6   9   1       56.71       79.48     12.81 o
  -5   9   1       47.73       75.34     10.53 o
  -4   9   1        0.76      -12.98     12.98 o
  -3   9   1      739.78      680.34     22.92 o
  -2   9   1       78.11       83.54     10.74 o
  -1   9   1      583.76      627.99     22.37 o
   0   9   1     4250.38     4341.36     44.22 o
   1   9   1     2076.85     2022.77     38.17 o
   2   9   1     1037.44     1034.15     29.23 o
   3   9   1      342.17      367.13     20.04 o
   4   9   1       50.83       58.66     11.92 o
   5   9   1        1.88       -3.96     15.02 o
   6   9   1       12.12      -15.78     15.78 o
   7   9   1       16.58       24.91     15.97 o
   8   9   1        7.47        9.52     18.96 o
   9   9   1       39.16       45.34     21.03 o
 -12  10   1       53.65       56.18     17.42 o
 -11  10   1      578.17      583.52     33.73 o
 -10  10   1      625.02      718.38     32.12 o
  -9  10   1      825.28      808.83     32.78 o
  -8  10   1      270.71      279.28     20.47 o
  -7  10   1      142.58      113.66     14.85 o
  -6  10   1      225.25      328.94     21.93 o
  -5  10   1       32.22       37.89     14.49 o
  -4  10   1     2254.97     2258.88     41.46 o
  -3  10   1     3189.72     3304.78     49.83 o
  -2  10   1      662.41      684.71     24.91 o
  -1  10   1      430.31      450.87     21.35 o
   0  10   1      296.89      363.66     15.17 o
   1  10   1       57.55       30.16     15.22 o
   2  10   1        0.47        0.69     13.45 o
   3  10   1       24.64       24.32     14.27 o
   4  10   1        6.66       -4.69     15.11 o
   5  10   1       58.09       87.16     13.80 o
   6  10   1      396.25      426.74     26.03 o
   7  10   1      317.57      323.76     28.01 o
   8  10   1       88.59       92.24     18.28 o
   9  10   1        1.09        9.94     19.55 o
 -11  11   1      260.86      275.91     27.51 o
 -10  11   1      179.40      178.89     18.71 o
  -9  11   1        3.45       37.91     14.38 o
  -8  11   1        0.21       22.60     15.69 o
  -7  11   1      259.93      279.28     21.35 o
  -6  11   1       29.52       -3.94     15.09 o
  -5  11   1      538.95      537.17     25.12 o
  -4  11   1     2186.06     2339.51     45.38 o
  -3  11   1     1781.70     1974.49     41.53 o
  -2  11   1      224.69      240.82     18.90 o
  -1  11   1      111.13      122.59     12.62 o
   0  11   1      235.74      255.80     13.77 o
   1  11   1       93.93       87.05     12.59 o
   2  11   1      460.77      447.64     24.02 o
   3  11   1      390.95      403.25     23.18 o
   4  11   1       46.76       58.62     13.58 o
   5  11   1        2.62       16.30     16.42 o
   6  11   1      230.36      189.91     19.96 o
   7  11   1      227.57      201.03     22.11 o
   8  11   1       87.53       86.80     19.46 o
 -10  12   1        0.02        7.84     17.82 o
  -9  12   1      326.77      319.19     26.43 o
  -8  12   1      530.00      611.59     31.13 o
  -7  12   1      993.26     1050.25     37.48 o
  -6  12   1      251.37      273.95     22.37 o
  -5  12   1      299.51      345.18     23.51 o
  -4  12   1     2484.53     2488.71     49.34 o
  -3  12   1     1523.27     1497.75     39.78 o
  -2  12   1      377.05      352.22     22.28 o
  -1  12   1       53.56       60.43     12.08 o
   0  12   1       19.21       28.97      8.71 o
   1  12   1      133.99      124.64     15.78 o
   2  12   1      483.63      474.38     26.52 o
   3  12   1      811.98      753.21     32.38 o
   4  12   1      218.43      231.62     19.20 o
   5  12   1        5.10        2.09     19.07 o
   6  12   1       34.24       16.75     20.19 o
   7  12   1       10.97       -1.21     18.86 o
  -9  13   1      345.53      349.65     29.30 o
  -8  13   1     1109.56     1055.38     41.68 o
  -7  13   1     1072.75     1102.17     41.40 o
  -6  13   1      433.33      455.13     27.88 o
  -5  13   1       76.26       96.35     15.87 o
  -4  13   1      676.86      722.53     31.73 o
  -3  13   1      254.17      243.90     22.56 o
  -2  13   1      146.02      142.25     16.14 o
  -1  13   1      476.61      461.66     26.91 o
   0  13   1       42.51       33.35     22.45 o
   1  13   1       89.48      119.08     14.88 o
   2  13   1      146.25      153.27     17.78 o
   3  13   1      413.36      427.56     27.73 o
   4  13   1      269.46      223.57     20.04 o
   5  13   1       52.90       74.52     15.86 o
  -8  14   1      196.13      183.73     20.56 o
  -7  14   1      596.00      614.09     33.95 o
  -6  14   1      124.20      123.56     18.54 o
  -5  14   1       43.44       40.73     17.76 o
  -4  14   1      164.26      176.26     18.10 o
  -3  14   1       32.93       23.59     17.52 o
  -2  14   1      665.55      697.54     32.65 o
  -1  14   1      714.48      745.76     34.18 o
   0  14   1      584.24      632.87     23.06 o
   1  14   1       65.02       75.23     14.74 o
   2  14   1       60.15       56.38     21.08 o
   3  14   1      232.18      239.03     22.00 o
   4  14   1       79.13       81.05     19.12 o
  -7  15   1        2.56       15.39     19.48 o
  -6  15   1       45.35       37.56     17.33 o
  -5  15   1      340.46      399.64     29.53 o
  -4  15   1      128.88      126.77     17.57 o
  -3  15   1       51.15       64.95     15.72 o
  -2  15   1      539.79      525.50     33.24 o
  -1  15   1      816.72      833.67     37.78 o
   0  15   1      527.09      496.31     25.90 o
   1  15   1       67.76       50.69     22.32 o
   2  15   1        5.51       18.30     19.55 o
  -3  16   1       49.56       57.05     19.96 o
  -2  16   1       13.10       12.83     18.92 o
  -2 -16   2       24.08       41.39     19.72 o
  -1 -16   2        2.09       27.34     18.51 o
   0 -16   2       35.06       54.15     12.18 o
   1 -16   2       45.10       36.19     20.54 o
   2 -16   2       35.67       48.22     17.03 o
   3 -16   2        3.65        0.00     18.49 o
   4 -16   2        4.92       16.02     20.84 o
   5 -16   2       33.53       32.93     20.32 o
  -4 -15   2       11.88      -17.33     18.68 o
  -3 -15   2       58.99       43.35     20.49 o
  -2 -15   2        3.53       26.58     13.09 o
  -1 -15   2        0.07       10.38     17.57 o
   0 -15   2       54.72       60.63     10.80 o
   1 -15   2      114.71      130.82     16.42 o
   2 -15   2       49.12       64.39     14.47 o
   3 -15   2       29.21       11.28     17.18 o
   4 -15   2        6.17       13.58     18.66 o
   5 -15   2       29.51       52.81     17.74 o
   6 -15   2        3.52       15.69     17.42 o
   7 -15   2       10.47       29.08     20.19 o
  -6 -14   2       10.19       35.33     19.37 o
  -5 -14   2       10.17        6.70     18.36 o
  -4 -14   2        2.52      -18.83     18.83 o
  -3 -14   2        0.18        3.96     15.99 o
  -2 -14   2        0.09        3.81     14.88 o
  -1 -14   2       25.92       16.01     16.45 o
   0 -14   2        1.94       -3.96     23.49 o
   1 -14   2      115.55      118.91     15.07 o
   2 -14   2       36.10       52.29     13.71 o
   3 -14   2       25.54        0.93     18.38 o
   4 -14   2        8.53      -12.36     17.56 o
   5 -14   2       14.15       30.55     15.30 o
   6 -14   2        8.88        7.19     17.33 o
   7 -14   2      194.05      194.88     20.19 o
   8 -14   2      204.01      200.32     20.86 o
  -7 -13   2        0.47       24.45     18.58 o
  -6 -13   2        7.51      -18.43     18.43 o
  -5 -13   2       15.32       16.36     17.48 o
  -4 -13   2       47.16       36.59     17.87 o
  -3 -13   2       50.82       63.44     13.88 o
  -2 -13   2       98.34       82.58     13.76 o
  -1 -13   2       20.06       27.23     15.44 o
   0 -13   2       36.21       46.52      9.71 o
   1 -13   2       27.85       12.20     15.24 o
   2 -13   2       40.24       42.41     15.95 o
   3 -13   2       93.92       84.88     14.04 o
   4 -13   2       45.03       39.39     17.03 o
   5 -13   2        7.21       10.63     14.06 o
   6 -13   2       10.04        4.72     16.49 o
   7 -13   2       57.48       33.75     20.15 o
   8 -13   2      278.27      261.42     24.35 o
   9 -13   2       52.35       73.17     16.23 o
  -8 -12   2       16.05       37.31     18.81 o
  -7 -12   2        6.33       32.23     16.86 o
  -6 -12   2        4.67      -13.93     15.93 o
  -5 -12   2        4.76       22.39     16.01 o
  -4 -12   2        9.60       11.84     14.85 o
  -3 -12   2        2.04       33.21     13.73 o
  -2 -12   2        0.08       -7.75     14.03 o
  -1 -12   2        5.23       -5.19     13.58 o
   0 -12   2       40.87       42.59      9.16 o
   1 -12   2       23.57       28.46     14.03 o
   2 -12   2       12.62        0.00     13.67 o
   3 -12   2       13.63       33.86     13.09 o
   4 -12   2      277.99      317.34     20.08 o
   5 -12   2      182.38      213.00     18.75 o
   6 -12   2       16.35       42.67     15.97 o
   7 -12   2       14.95       14.68     16.64 o
   8 -12   2       33.01       25.62     17.46 o
   9 -12   2       34.05       16.98     17.37 o
  10 -12   2        0.89       -3.44     18.77 o
  -9 -11   2       23.35        9.47     21.16 o
  -8 -11   2       48.27        2.17     21.08 o
  -7 -11   2       63.17       56.44     19.63 o
  -6 -11   2       22.62       29.64     16.25 o
  -5 -11   2      102.27       74.44     14.70 o
  -4 -11   2      122.36      128.75     13.76 o
  -3 -11   2        3.48       10.22     13.89 o
  -2 -11   2       18.78       18.13     14.03 o
  -1 -11   2       93.28       60.45     11.88 o
   0 -11   2      303.35      288.11     13.82 o
   1 -11   2      204.74      204.95     17.05 o
   2 -11   2       25.94       13.76     12.89 o
   3 -11   2       81.17       86.39     11.62 o
   4 -11   2       71.26       51.69     12.16 o
   5 -11   2      279.18      248.31     20.08 o
   6 -11   2        0.19       27.45     14.10 o
   7 -11   2       45.43       39.65     11.99 o
   8 -11   2        2.68       27.60     15.93 o
   9 -11   2        1.14      -17.74     17.74 o
  10 -11   2       44.04       55.13     15.86 o
  11 -11   2       27.00       39.26     19.87 o
 -10 -10   2       25.47       24.17     20.58 o
  -9 -10   2        8.10       26.50     19.12 o
  -8 -10   2        0.39        9.04     17.48 o
  -7 -10   2       21.62       16.17     14.77 o
  -6 -10   2      169.94      151.76     15.50 o
  -5 -10   2       85.19       54.94     13.43 o
  -4 -10   2      120.04      113.45     13.97 o
  -3 -10   2      154.53      146.23     14.06 o
  -2 -10   2       74.30       70.15     11.69 o
  -1 -10   2      208.05      169.97     16.38 o
   0 -10   2       55.79       34.25      7.88 o
   1 -10   2       46.08       66.50      9.82 o
   2 -10   2      213.00      218.62     17.16 o
   3 -10   2      328.20      348.77     18.45 o
   4 -10   2       59.04       66.41     11.60 o
   5 -10   2       22.44       11.39     12.90 o
   6 -10   2      351.13      285.07     21.27 o
   7 -10   2      109.83       71.58     13.20 o
   8 -10   2       18.49        9.34     15.69 o
   9 -10   2       63.34       51.53     14.17 o
  10 -10   2       67.71       68.97     14.81 o
  11 -10   2       78.42       81.86     16.83 o
 -11  -9   2      143.09      109.14     20.99 o
 -10  -9   2       47.08       41.98     19.48 o
  -9  -9   2       37.73       25.77     18.75 o
  -8  -9   2       28.62       38.17     17.35 o
  -7  -9   2       49.33       58.04     13.02 o
  -6  -9   2        5.32       12.77     14.60 o
  -5  -9   2       21.35       26.31     15.02 o
  -4  -9   2       84.86      100.79     11.06 o
  -3  -9   2       10.81       23.96     12.38 o
  -2  -9   2       89.48       93.14     10.94 o
  -1  -9   2      193.24      161.77     14.66 o
   0  -9   2       85.36       76.51      7.23 o
   1  -9   2       29.99       54.44      9.34 o
   2  -9   2       46.00       32.48     12.01 o
   3  -9   2       92.39       83.87     11.07 o
   4  -9   2      349.17      377.25     19.12 o
   5  -9   2      427.00      404.89     20.04 o
   6  -9   2      307.91      328.77     20.28 o
   7  -9   2      145.39      121.95     14.03 o
   8  -9   2        7.76       35.97     13.50 o
   9  -9   2       12.32       27.73     15.52 o
  10  -9   2      265.31      314.27     24.32 o
  11  -9   2       71.27       67.62     16.38 o
  12  -9   2      118.02      116.84     18.00 o
 -11  -8   2       62.99       80.96     17.76 o
 -10  -8   2        2.91       13.88     17.78 o
  -9  -8   2       12.50        6.76     17.85 o
  -8  -8   2       47.85       33.78     16.64 o
  -7  -8   2      124.26      116.37     15.00 o
  -6  -8   2        0.28        4.82     15.26 o
  -5  -8   2       36.78        5.02     14.68 o
  -4  -8   2       98.90       92.16     11.56 o
  -3  -8   2      400.48      413.20     18.84 o
  -2  -8   2      105.10      111.59     10.05 o
  -1  -8   2     1104.80     1108.83     24.88 o
   0  -8   2      274.43      265.32     13.69 o
   1  -8   2      828.93      822.53     22.00 o
   2  -8   2     2977.47     3251.83     40.53 o
   3  -8   2        3.03       -0.47     10.29 o
   4  -8   2      103.01       95.21     10.65 o
   5  -8   2     1023.03      994.33     27.25 o
   6  -8   2     1301.80     1152.10     30.53 o
   7  -8   2      258.04      281.70     19.57 o
   8  -8   2       15.14       39.35     14.68 o
   9  -8   2        5.19        0.00     16.73 o
  10  -8   2       46.92       49.27     17.16 o
  11  -8   2       32.59       19.98     17.52 o
  12  -8   2        7.49       30.24     21.18 o
 -12  -7   2        2.86      -19.80     27.55 o
 -11  -7   2        6.49      -20.10     20.10 o
 -10  -7   2        1.43       17.03     14.70 o
  -9  -7   2       25.53       56.96     14.31 o
  -8  -7   2       57.51       37.82     17.29 o
  -7  -7   2        0.09       21.94     13.33 o
  -6  -7   2        4.03      -14.53     14.53 o
  -5  -7   2      146.99      149.72     12.29 o
  -4  -7   2      167.59      192.99     14.08 o
  -3  -7   2        5.40       15.48      8.81 o
  -2  -7   2       73.12       73.45      8.42 o
  -1  -7   2      481.44      485.40     16.75 o
   0  -7   2        6.07        2.41      6.20 o
   1  -7   2      812.80      933.04     20.99 o
   2  -7   2     2759.42     2736.33     34.42 o
   3  -7   2      447.24      400.09     15.78 o
   4  -7   2     1157.53     1139.61     25.10 o
   5  -7   2      132.92      136.39     13.05 o
   6  -7   2      929.24      968.47     27.23 o
   7  -7   2      518.43      465.29     21.53 o
   8  -7   2        0.80       15.86     13.41 o
   9  -7   2       21.37        0.00     17.74 o
  10  -7   2       15.61       30.25     15.80 o
  11  -7   2        2.25      -13.30     18.23 o
  12  -7   2      123.10      151.39     19.03 o
 -12  -6   2       16.17       25.81     28.05 o
 -11  -6   2       13.20        1.05     17.63 o
 -10  -6   2      132.97      143.32     16.94 o
  -9  -6   2      276.85      276.83     22.84 o
  -8  -6   2      277.87      305.01     20.15 o
  -7  -6   2      192.03      196.43     17.67 o
  -6  -6   2        5.13        6.33     12.44 o
  -5  -6   2      262.61      248.20     15.72 o
  -4  -6   2       58.88       62.77      8.55 o
  -3  -6   2      327.52      303.31     14.51 o
  -2  -6   2      415.56      379.10     14.31 o
  -1  -6   2       11.71        4.65      8.50 o
   0  -6   2      436.72      471.70     28.44 o
   1  -6   2       42.14       34.46      6.48 o
   2  -6   2      982.53     1035.53     20.69 o
   3  -6   2      554.05      591.61     16.94 o
   4  -6   2       14.76       27.25      9.49 o
   5  -6   2      779.80      801.04     22.41 o
   6  -6   2      498.12      449.92     19.93 o
   7  -6   2       80.48       72.29     11.21 o
   8  -6   2      174.67      153.42     14.04 o
   9  -6   2      661.09      612.15     27.70 o
  10  -6   2        2.59        5.36     16.08 o
  11  -6   2       18.42       15.02     17.59 o
  12  -6   2      317.38      332.20     28.46 o
 -13  -5   2       24.30       17.39     32.27 o
 -12  -5   2       52.17       47.03     27.14 o
 -11  -5   2        1.65        5.98     16.36 o
 -10  -5   2      147.85      149.31     16.92 o
  -9  -5   2      220.25      300.36     21.10 o
  -8  -5   2      210.23      238.71     19.39 o
  -7  -5   2     1013.05      989.08     27.51 o
  -6  -5   2      164.28      180.95     13.97 o
  -5  -5   2       18.57        2.78      9.86 o
  -4  -5   2       29.85       17.63      9.34 o
  -3  -5   2      153.14      166.36     10.70 o
  -2  -5   2      127.81      168.40      9.66 o
  -1  -5   2        0.03        5.79      6.74 o
   0  -5   2      713.59      581.51     10.12 o
   1  -5   2     6516.73     6788.23     43.37 o
   2  -5   2        0.91       -6.13      7.06 o
   3  -5   2      275.19      328.28     13.07 o
   4  -5   2      446.08      439.46     15.50 o
   5  -5   2      324.44      291.12     15.18 o
   6  -5   2       36.30       32.08     11.00 o
   7  -5   2      465.39      440.69     20.19 o
   8  -5   2      421.92      429.71     21.38 o
   9  -5   2      563.12      507.08     25.40 o
  10  -5   2      122.50      128.08     15.54 o
  11  -5   2        1.28        4.93     16.53 o
  12  -5   2       90.31       93.92     17.54 o
  13  -5   2      113.59       49.10     41.37 o
 -13  -4   2      158.09      169.86     36.98 o
 -12  -4   2      207.05      257.97     31.58 o
 -11  -4   2       58.51       79.41     14.83 o
 -10  -4   2        0.50        8.55     15.44 o
  -9  -4   2      160.03      156.63     14.72 o
  -8  -4   2        4.78       -2.60     13.37 o
  -7  -4   2      451.54      411.16     19.55 o
  -6  -4   2      310.15      294.05     15.95 o
  -5  -4   2       81.99       90.39      9.24 o
  -4  -4   2     1983.50     1995.78     27.73 o
  -3  -4   2     3299.52     3418.59     32.96 o
  -2  -4   2      220.51      229.64      9.97 o
  -1  -4   2     1615.08     1778.49     21.22 o
   0  -4   2      276.72      290.68     20.61 o
   1  -4   2      649.73      568.75     12.85 o
   2  -4   2      825.72      853.42     16.02 o
   3  -4   2       11.77       25.14      6.03 o
   4  -4   2      104.92       88.04      7.92 o
   5  -4   2        2.94       16.19      8.70 o
   6  -4   2      127.99      167.56     13.93 o
   7  -4   2       70.15       77.39     10.91 o
   8  -4   2      550.12      561.28     23.59 o
   9  -4   2      352.80      288.54     21.79 o
  10  -4   2      172.06      168.59     16.15 o
  11  -4   2        2.33       -0.97     18.36 o
  12  -4   2        0.04        5.43     18.28 o
  13  -4   2       10.50       14.62     28.63 o
 -13  -3   2      198.73      205.97     37.97 o
 -12  -3   2      162.10      161.94     30.52 o
 -11  -3   2      102.41      120.68     15.65 o
 -10  -3   2      190.21      190.04     16.23 o
  -9  -3   2      179.13      177.46     15.31 o
  -8  -3   2      193.87      180.54     17.63 o
  -7  -3   2      652.09      659.10     22.73 o
  -6  -3   2      154.63      190.72     13.33 o
  -5  -3   2      123.87      122.23     11.30 o
  -4  -3   2      397.27      384.14     13.05 o
  -3  -3   2        5.67       12.62      6.70 o
  -2  -3   2       17.08       31.11      6.13 o
  -1  -3   2    10602.54    11171.42     44.67 o
   0  -3   2      147.78      224.03     11.45 o
   1  -3   2     6736.56     7302.15     36.53 o
   2  -3   2     1689.36     1984.59     22.07 o
   3  -3   2     1022.31     1051.48     18.21 o
   4  -3   2       60.71       19.89      8.46 o
   5  -3   2       66.20       51.81      8.14 o
   6  -3   2       19.66       28.33     10.87 o
   7  -3   2       36.66       34.81     12.83 o
   8  -3   2      214.35      214.15     18.13 o
   9  -3   2       16.61       13.75     15.20 o
  10  -3   2       24.52        2.58     17.39 o
  11  -3   2        6.78       42.79     15.31 o
  12  -3   2        0.00       28.26     16.70 o
  13  -3   2        6.34       14.59     28.56 o
 -13  -2   2       22.50       36.06     29.02 o
 -12  -2   2        2.41      -22.21     23.29 o
 -11  -2   2        3.79       19.72     16.40 o
 -10  -2   2       34.57       18.90     16.83 o
  -9  -2   2      542.31      522.23     24.73 o
  -8  -2   2      162.14      197.66     18.25 o
  -7  -2   2     1187.27     1116.15     27.14 o
  -6  -2   2     1044.31     1095.07     24.26 o
  -5  -2   2       24.80      160.70     11.39 o
  -4  -2   2     1637.75     1586.76     22.67 o
  -3  -2   2      287.09      255.88     10.48 o
  -2  -2   2      102.72      163.99      7.86 o
  -1  -2   2      460.92      566.88      9.82 o
   0  -2   2      653.70      563.71     29.56 o
   1  -2   2     2605.34     2854.92     21.23 o
   2  -2   2      382.62      448.70     11.41 o
   3  -2   2      756.70      704.02     15.33 o
   4  -2   2      265.70      244.61     11.93 o
   5  -2   2      159.78      157.88     12.03 o
   6  -2   2        5.81        2.91     10.55 o
   7  -2   2       16.18       20.00     12.27 o
   8  -2   2        8.00        8.59     13.54 o
   9  -2   2        4.16        7.64     14.57 o
  10  -2   2        7.16        8.65     15.80 o
  11  -2   2        6.53        9.75     16.30 o
  12  -2   2        8.22       20.66     16.47 o
  13  -2   2        0.04      -29.19     29.79 o
 -14  -1   2        3.00       36.51     27.66 o
 -13  -1   2        0.03       -6.63     26.74 o
 -12  -1   2       49.01       51.30     24.33 o
 -11  -1   2      297.88      267.25     23.61 o
 -10  -1   2      467.46      471.51     25.17 o
  -9  -1   2        0.58       -9.45     14.96 o
  -8  -1   2        1.58        1.74     13.24 o
  -7  -1   2       83.73       93.62     10.61 o
  -6  -1   2     1358.13     1278.71     25.14 o
  -5  -1   2       30.35       30.11      7.49 o
  -4  -1   2      152.74      165.88      9.80 o
  -3  -1   2     1168.25     1013.89     16.43 o
  -2  -1   2    38467.66    42608.43    309.59 o
  -1  -1   2     1163.94     1055.44     11.04 o
   0  -1   2       44.52       42.29      2.67 o
   1  -1   2     2280.55     2796.00     20.62 o
   2  -1   2       36.65       26.97      6.03 o
   3  -1   2      565.29      545.18     14.03 o
   4  -1   2     1113.44     1070.70     20.84 o
   5  -1   2       58.21       42.99      8.35 o
   6  -1   2        0.52       -5.43     10.96 o
   7  -1   2       77.48       84.62     11.13 o
   8  -1   2       13.41       -7.99     13.93 o
   9  -1   2       25.15        1.53     15.13 o
  10  -1   2      204.11      182.85     16.62 o
  11  -1   2       78.68      105.78     15.67 o
  12  -1   2       46.11       77.11     27.43 o
  13  -1   2        9.54       -4.91     30.37 o
 -14   0   2       85.45       40.83     33.19 o
 -13   0   2       43.25       54.40     27.27 o
 -12   0   2       51.97       87.63     27.60 o
 -11   0   2      591.36      623.79     29.49 o
 -10   0   2      744.20      769.68     29.23 o
  -9   0   2      579.26      585.04     24.52 o
  -8   0   2       55.38       62.12     11.07 o
  -7   0   2      623.70      643.85     20.94 o
  -6   0   2       10.57       17.09      9.77 o
  -5   0   2       38.07       26.65      7.47 o
  -4   0   2      270.44      308.88     11.63 o
  -3   0   2      226.85      174.21      9.34 o
  -2   0   2     1622.59     1667.61     16.34 o
  -1   0   2       80.19       66.00      4.26 o
   0   0   2     1050.74      995.67     28.45 o
   1   0   2    26590.05    31616.84    268.69 o
   2   0   2      786.09      835.50     15.03 o
   3   0   2      365.99      455.16     13.67 o
   4   0   2      215.35      212.25     12.18 o
   5   0   2      107.06      118.96     11.24 o
   6   0   2      413.62      433.86     17.82 o
   7   0   2      563.14      563.45     22.60 o
   8   0   2       43.47       41.93     12.72 o
   9   0   2      131.98      128.66     13.91 o
  10   0   2      116.39      117.73     15.00 o
  11   0   2      241.15      216.40     19.14 o
  12   0   2       37.89        6.69     31.17 o
  13   0   2       10.98        9.92     29.56 o
 -14   1   2      305.12      269.64     41.27 o
 -13   1   2       75.23       69.21     26.13 o
 -12   1   2       25.08       -1.94     27.15 o
 -11   1   2      226.49      197.96     17.14 o
 -10   1   2      322.49      355.38     21.40 o
  -9   1   2      383.49      394.86     20.62 o
  -8   1   2       37.75       46.61     10.79 o
  -7   1   2       64.81       64.08      9.73 o
  -6   1   2      182.58      170.58     12.46 o
  -5   1   2     1776.76     1743.40     25.55 o
  -4   1   2      117.73      389.39     12.66 o
  -3   1   2      840.37      733.77     14.19 o
  -2   1   2      709.39      676.83     11.69 o
  -1   1   2     1208.49      935.45     11.35 o
   0   1   2     1632.54     1780.28    101.68 o
   1   1   2      150.11      139.38      7.84 o
   2   1   2      889.43      871.00     15.65 o
   3   1   2     2835.87     2836.49     29.86 o
   4   1   2       67.93      290.93     13.24 o
   5   1   2        8.57       15.05      9.45 o
   6   1   2     2243.39     2332.50     37.80 o
   7   1   2      529.53      552.48     22.17 o
   8   1   2      303.51      280.32     20.58 o
   9   1   2       77.63       89.46     13.56 o
  10   1   2       57.12       52.39     14.40 o
  11   1   2      140.77      162.72     16.98 o
  12   1   2       11.30       11.39     26.09 o
 -14   2   2      309.58      236.08     42.73 o
 -13   2   2      233.28      235.80     33.60 o
 -12   2   2        2.56       12.48     17.63 o
 -11   2   2       19.98       40.34     15.71 o
 -10   2   2        3.85       38.47     13.00 o
  -9   2   2        0.09       -5.27     14.23 o
  -8   2   2      114.86       98.07     11.97 o
  -7   2   2      270.95      273.04     15.72 o
  -6   2   2        0.35      -10.05     10.05 o
  -5   2   2       25.06       25.57      6.42 o
  -4   2   2     2631.42     2369.13     26.54 o
  -3   2   2      106.11      153.08      8.98 o
  -2   2   2    10736.72    10982.91     44.77 o
  -1   2   2      321.27      374.13      9.95 o
   0   2   2    10146.56    11330.51    642.82 o
   1   2   2      130.59      156.05      8.55 o
   2   2   2      109.82      123.76      8.87 o
   3   2   2     1580.09     1668.95     24.35 o
   4   2   2       75.71      119.30     10.87 o
   5   2   2       55.83       56.29      9.06 o
   6   2   2      634.15      583.91     22.06 o
   7   2   2      258.95      273.21     18.77 o
   8   2   2      248.77      233.88     18.71 o
   9   2   2       86.36       57.20     14.27 o
  10   2   2       78.98       84.30     15.39 o
  11   2   2        6.51        1.05     17.13 o
  12   2   2       15.41       -7.02     28.39 o
 -14   3   2      101.35      127.74     30.59 o
 -13   3   2      103.26      160.63     31.60 o
 -12   3   2       13.33       31.88     16.66 o
 -11   3   2       33.32       18.17     17.39 o
 -10   3   2      428.02      390.86     23.94 o
  -9   3   2      636.94      581.82     24.91 o
  -8   3   2      459.66      379.85     20.11 o
  -7   3   2      614.09      611.98     20.60 o
  -6   3   2      303.21      298.25     14.16 o
  -5   3   2      325.65      323.65     13.65 o
  -4   3   2      672.32      654.75     15.71 o
  -3   3   2      258.54      314.61     11.28 o
  -2   3   2      885.38      783.71     14.77 o
  -1   3   2      488.43      516.93     12.18 o
   0   3   2     1769.52     1962.45     44.86 o
   1   3   2      486.58      534.39     13.33 o
   2   3   2     3881.36     4235.04     36.49 o
   3   3   2      524.22      558.87     16.66 o
   4   3   2        0.24        9.13      8.91 o
   5   3   2       71.31       68.71     10.07 o
   6   3   2      409.49      368.42     19.14 o
   7   3   2      109.79      116.42     12.55 o
   8   3   2       27.09       25.49     14.88 o
   9   3   2       36.74       25.75     16.29 o
  10   3   2       64.17       57.19     14.92 o
  11   3   2        5.28       -3.23     17.41 o
  12   3   2       36.55        9.67     30.57 o
 -14   4   2       14.63      -24.28     31.10 o
 -13   4   2       88.96       76.72     29.81 o
 -12   4   2       28.40       11.71     18.38 o
 -11   4   2       13.03       27.08     16.19 o
 -10   4   2      603.02      557.23     26.84 o
  -9   4   2     1056.72      940.38     30.09 o
  -8   4   2      753.58      632.88     23.83 o
  -7   4   2     1153.77     1067.24     26.35 o
  -6   4   2       17.23       20.34     10.08 o
  -5   4   2     1305.19     1233.85     23.81 o
  -4   4   2       42.81       79.39      7.79 o
  -3   4   2     1329.75     1371.64     21.03 o
  -2   4   2     5993.23     6327.31     42.08 o
  -1   4   2      559.15      506.04     13.43 o
   0   4   2      125.01      186.14     11.14 o
   1   4   2       91.11      128.94      9.60 o
   2   4   2      348.93      336.16     13.47 o
   3   4   2      248.79      224.63     12.48 o
   4   4   2        0.94       10.05      9.66 o
   5   4   2      579.73      617.03     21.79 o
   6   4   2       45.32       69.27     11.22 o
   7   4   2        5.28       -4.18     14.29 o
   8   4   2      164.99      163.99     15.39 o
   9   4   2       13.43       23.42     16.25 o
  10   4   2       47.25       28.20     17.20 o
  11   4   2        3.64       25.81     16.90 o
 -14   5   2       57.59      -35.82     35.82 o
 -13   5   2      577.73      598.09     49.57 o
 -12   5   2      367.02      346.79     26.16 o
 -11   5   2      252.60      247.36     21.93 o
 -10   5   2        1.04      -17.31     17.31 o
  -9   5   2      214.92      228.24     18.84 o
  -8   5   2      188.88      190.10     17.05 o
  -7   5   2       14.01        1.61     12.36 o
  -6   5   2      109.65      115.70     10.22 o
  -5   5   2      225.39      204.11     13.04 o
  -4   5   2        9.47        3.29      8.42 o
  -3   5   2       66.04       96.18      8.09 o
  -2   5   2     1622.46     1641.97     24.60 o
  -1   5   2       29.77       29.84      6.74 o
   0   5   2       88.19       91.13      6.59 o
   1   5   2      313.65      310.43     13.35 o
   2   5   2      266.69      314.80     14.32 o
   3   5   2      129.76      133.48     12.33 o
   4   5   2       42.53       43.91      9.54 o
   5   5   2       86.19      107.25     11.17 o
   6   5   2        2.95       20.41     13.33 o
   7   5   2       59.59       55.58     12.14 o
   8   5   2        4.36       -9.23     15.37 o
   9   5   2       23.40       40.94     14.96 o
  10   5   2       34.24       51.84     19.07 o
  11   5   2        2.49      -18.99     18.99 o
 -13   6   2      423.75      455.31     42.80 o
 -12   6   2      590.96      626.33     32.37 o
 -11   6   2      172.82      191.28     17.24 o
 -10   6   2      136.71      131.70     15.16 o
  -9   6   2      152.47      125.71     14.08 o
  -8   6   2      282.95      300.23     18.75 o
  -7   6   2      112.86       91.06     11.93 o
  -6   6   2     1454.13     1429.42     30.18 o
  -5   6   2        0.56        2.75     10.94 o
  -4   6   2        0.58       -2.05      9.34 o
  -3   6   2       79.74       79.50      9.00 o
  -2   6   2      338.15      367.89     15.09 o
  -1   6   2      318.83      313.27     13.78 o
   0   6   2      861.30      820.13     14.16 o
   1   6   2       12.68       13.82      8.85 o
   2   6   2        9.13       10.10      9.66 o
   3   6   2       41.22       41.55      9.36 o
   4   6   2       20.45       35.80      9.23 o
   5   6   2      176.50      213.71     18.10 o
   6   6   2       71.67       87.08     12.27 o
   7   6   2        1.05      -10.40     14.53 o
   8   6   2       72.06       62.30     14.23 o
   9   6   2        1.45      -17.42     17.42 o
  10   6   2        1.90      -12.31     19.42 o
  11   6   2        1.72       24.75     19.24 o
 -13   7   2       17.28       23.21     28.80 o
 -12   7   2      165.49      159.86     18.68 o
 -11   7   2        0.33       -6.57     16.75 o
 -10   7   2        0.17       -0.84     15.63 o
  -9   7   2       27.35       27.38     15.37 o
  -8   7   2       58.76       54.89     11.73 o
  -7   7   2      292.23      312.82     19.53 o
  -6   7   2      904.53      889.60     26.22 o
  -5   7   2     3070.73     3150.07     42.38 o
  -4   7   2        3.99      -10.66     11.07 o
  -3   7   2     2207.73     2142.50     32.72 o
  -2   7   2     1013.65     1006.60     23.96 o
  -1   7   2      236.61      232.79     13.75 o
   0   7   2      393.55      441.95     12.00 o
   1   7   2      174.07      187.15     14.42 o
   2   7   2      277.68      309.70     17.46 o
   3   7   2       95.56      108.88     10.85 o
   4   7   2      323.26      316.46     19.42 o
   5   7   2      177.57      196.92     19.18 o
   6   7   2        2.63        0.78     13.52 o
   7   7   2       12.95       29.26     13.76 o
   8   7   2       19.87       11.67     18.30 o
   9   7   2        0.20       -5.40     17.56 o
  10   7   2        0.00        8.33     18.47 o
 -13   8   2        7.49      -28.85     28.85 o
 -12   8   2        2.27       15.15     18.60 o
 -11   8   2       88.29      119.11     16.14 o
 -10   8   2      351.05      378.20     24.89 o
  -9   8   2      750.34      756.70     28.95 o
  -8   8   2      103.50       87.42     12.87 o
  -7   8   2       55.75       41.39     14.27 o
  -6   8   2        2.29       20.64     13.20 o
  -5   8   2      843.76      902.50     26.41 o
  -4   8   2     1071.82     1058.78     26.52 o
  -3   8   2      286.26      288.97     16.34 o
  -2   8   2       90.83       90.99     10.76 o
  -1   8   2      688.02      688.70     21.81 o
   0   8   2       51.34       69.42      7.63 o
   1   8   2       48.91       37.74     13.84 o
   2   8   2        8.00       24.67     11.78 o
   3   8   2      101.04      101.19     12.21 o
   4   8   2       52.82       61.37     11.65 o
   5   8   2      193.87      157.74     15.50 o
   6   8   2        3.20       19.20     14.87 o
   7   8   2        0.14      -14.79     17.16 o
   8   8   2       32.79       -2.09     18.64 o
   9   8   2       65.50       97.80     17.39 o
 -12   9   2       50.53       57.50     20.39 o
 -11   9   2      261.66      229.11     20.08 o
 -10   9   2      373.66      430.48     26.89 o
  -9   9   2      617.93      631.69     29.77 o
  -8   9   2      984.12      945.20     30.93 o
  -7   9   2       14.22        7.83     14.36 o
  -6   9   2      388.77      366.66     20.67 o
  -5   9   2        0.83        5.01     11.90 o
  -4   9   2       27.94       36.04     10.35 o
  -3   9   2        2.56       12.01     12.27 o
  -2   9   2       13.32        7.47     12.77 o
  -1   9   2      221.88      242.49     16.83 o
   0   9   2       42.73       32.01     14.74 o
   1   9   2       27.48       24.69     13.41 o
   2   9   2      109.13       96.98     12.89 o
   3   9   2      107.66      121.32     13.04 o
   4   9   2       27.00       24.04     15.44 o
   5   9   2      214.82      198.21     19.50 o
   6   9   2        6.89       31.67     13.99 o
   7   9   2       49.26       27.29     18.45 o
   8   9   2       44.14       63.76     15.97 o
   9   9   2        6.07       14.64     21.12 o
 -12  10   2       51.27       38.96     20.95 o
 -11  10   2      240.57      289.04     25.90 o
 -10  10   2      153.05      149.37     17.56 o
  -9  10   2      116.30      123.45     15.69 o
  -8  10   2      331.30      283.61     22.58 o
  -7  10   2       36.60       10.83     14.21 o
  -6  10   2        6.38       -4.39     13.61 o
  -5  10   2      258.01      248.07     18.81 o
  -4  10   2      389.97      401.06     21.83 o
  -3  10   2       12.18       11.58     13.84 o
  -2  10   2      420.28      399.94     20.90 o
  -1  10   2      272.83      282.25     18.45 o
   0  10   2        4.56       -5.05     14.95 o
   1  10   2       75.28       88.49     11.95 o
   2  10   2       19.10       -2.93     13.84 o
   3  10   2      152.39      145.71     13.86 o
   4  10   2      107.48      125.56     14.08 o
   5  10   2        7.40       19.16     14.57 o
   6  10   2        3.47      -16.94     17.80 o
   7  10   2        3.51        9.80     18.94 o
   8  10   2        6.87       -5.94     20.86 o
 -11  11   2       16.58       43.42     18.41 o
 -10  11   2       57.47       57.58     15.84 o
  -9  11   2       58.11       56.03     15.00 o
  -8  11   2        3.77       -8.22     16.34 o
  -7  11   2       24.49       24.43     16.21 o
  -6  11   2        5.64       16.85     14.38 o
  -5  11   2       20.28       45.27     15.48 o
  -4  11   2      273.61      311.38     20.99 o
  -3  11   2      480.56      450.94     23.96 o
  -2  11   2       91.04      105.33     12.98 o
  -1  11   2       95.90      108.95     13.22 o
   0  11   2        1.52        1.73      9.58 o
   1  11   2       11.58        3.08     15.61 o
   2  11   2        7.77        8.93     16.29 o
   3  11   2        7.10        3.44     16.53 o
   4  11   2        9.66        1.87     16.60 o
   5  11   2        9.22       27.21     16.29 o
   6  11   2        0.03        4.31     19.01 o
   7  11   2        1.87       14.06     17.24 o
 -10  12   2       23.06       22.49     21.05 o
  -9  12   2      158.36      170.14     18.51 o
  -8  12   2      553.71      529.98     30.72 o
  -7  12   2      217.31      259.91     23.55 o
  -6  12   2       51.74       71.66     13.22 o
  -5  12   2       12.88       21.20     17.76 o
  -4  12   2      130.25      143.09     16.04 o
  -3  12   2      300.81      352.99     22.07 o
  -2  12   2       11.09        3.25     15.24 o
  -1  12   2        3.57        8.20     14.17 o
   0  12   2       55.07       43.13     11.86 o
   1  12   2       10.19       30.70     16.19 o
   2  12   2        2.97       11.73     15.33 o
   3  12   2       97.83       94.16     15.46 o
   4  12   2        3.35      -10.27     18.02 o
   5  12   2        1.08       -1.10     17.39 o
   6  12   2        0.13        3.51     19.11 o
  -9  13   2       72.75       91.88     17.93 o
  -8  13   2      337.16      361.30     28.72 o
  -7  13   2      430.73      465.17     29.36 o
  -6  13   2      230.97      227.68     18.88 o
  -5  13   2        3.16        0.00     15.59 o
  -4  13   2        2.51        0.93     16.25 o
  -3  13   2        4.09       -7.34     16.29 o
  -2  13   2        2.63       -0.90     17.61 o
  -1  13   2       22.50        8.18     16.43 o
   0  13   2       86.34       70.37     10.38 o
   1  13   2        6.01        0.00     16.27 o
   2  13   2        2.86       28.74     16.43 o
   3  13   2        9.18        9.36     17.54 o
   4  13   2       10.24        6.72     17.78 o
   5  13   2       22.60       40.56     19.52 o
  -8  14   2       31.06       -5.81     21.25 o
  -7  14   2       79.43       94.41     16.58 o
  -6  14   2       58.43        5.36     21.18 o
  -5  14   2        6.16       -8.35     17.80 o
  -4  14   2        2.99        9.19     16.30 o
  -3  14   2       53.55       60.10     14.40 o
  -2  14   2       68.36       74.95     17.18 o
  -1  14   2      107.61      158.16     18.00 o
   0  14   2       82.20      108.24     12.13 o
   1  14   2        6.78        8.53     15.95 o
   2  14   2        4.10       39.13     17.67 o
   3  14   2        0.00      -11.37     18.96 o
  -6  15   2       44.78       51.58     23.55 o
  -5  15   2       52.13       79.17     18.58 o
  -4  15   2       13.56        5.60     18.40 o
  -3  15   2        4.81       36.42     14.46 o
  -2  15   2       57.22       43.83     22.24 o
  -1  15   2       47.47       13.30     22.54 o
   0  15   2       35.95       53.81     14.66 o
   1  15   2       41.59       40.86     21.57 o
  -3 -16   3       30.42       16.25     21.91 o
  -2 -16   3       29.61       33.88     19.35 o
  -1 -16   3       51.83       32.51     22.62 o
   0 -16   3       12.18        1.67     14.35 o
   1 -16   3       45.08       43.31     18.69 o
   2 -16   3      116.45      132.30     17.48 o
   3 -16   3      116.60       98.98     18.69 o
   4 -16   3       51.07       69.10     16.14 o
   5 -16   3        1.52       23.48     17.09 o
  -5 -15   3        2.24        4.76     18.08 o
  -4 -15   3        2.39       12.42     18.51 o
  -3 -15   3        6.48       14.85     17.29 o
  -2 -15   3       12.30       11.34     17.09 o
  -1 -15   3        1.05       -9.17     17.05 o
   0 -15   3        9.70        5.70     12.55 o
   1 -15   3       63.69       55.11     15.07 o
   2 -15   3      348.18      350.21     26.05 o
   3 -15   3      549.92      542.55     31.02 o
   4 -15   3      410.38      438.45     27.98 o
   5 -15   3      117.97      117.13     18.64 o
   6 -15   3        5.51      -20.15     20.15 o
   7 -15   3       15.31       12.87     20.02 o
  -6 -14   3       12.15      -20.56     20.56 o
  -5 -14   3        0.31       19.61     16.88 o
  -4 -14   3        0.29      -14.44     17.26 o
  -3 -14   3       13.31       -9.67     15.97 o
  -2 -14   3       62.88       63.05     14.81 o
  -1 -14   3       92.28      102.94     16.40 o
   0 -14   3       38.41       53.29     14.98 o
   1 -14   3        4.54        8.89     14.59 o
   2 -14   3       86.07       72.14     15.13 o
   3 -14   3      199.90      200.45     17.69 o
   4 -14   3      277.48      296.40     23.62 o
   5 -14   3       48.74       53.34     16.01 o
   6 -14   3        5.85       -2.07     17.87 o
   7 -14   3       30.01       19.50     20.38 o
   8 -14   3       11.35        0.00     19.72 o
  -8 -13   3        0.14        6.11     19.55 o
  -7 -13   3        7.14      -12.44     18.41 o
  -6 -13   3        1.31      -11.60     17.56 o
  -5 -13   3       22.34       37.86     14.14 o
  -4 -13   3        0.20       -9.39     16.49 o
  -3 -13   3      177.12      169.22     16.94 o
  -2 -13   3      146.64      137.34     15.35 o
  -1 -13   3      458.08      412.68     25.34 o
   0 -13   3      124.43      110.31     21.04 o
   1 -13   3       83.77       64.95     14.04 o
   2 -13   3       45.69       41.59     12.62 o
   3 -13   3       70.99       75.41     12.96 o
   4 -13   3        7.86        0.00     14.40 o
   5 -13   3       35.70       34.34     16.90 o
   6 -13   3      191.51      210.72     18.10 o
   7 -13   3        7.95        0.00     18.88 o
   8 -13   3       50.85       58.60     15.33 o
   9 -13   3      261.70      291.62     27.32 o
  -9 -12   3        6.33      -20.82     20.82 o
  -8 -12   3        4.81       -9.06     18.75 o
  -7 -12   3       10.75       24.02     17.69 o
  -6 -12   3      100.13       72.85     15.86 o
  -5 -12   3        1.71       14.94     15.63 o
  -4 -12   3       44.77       33.84     16.53 o
  -3 -12   3       19.00       19.01     14.14 o
  -2 -12   3       53.11       70.11     12.64 o
  -1 -12   3      436.03      407.26     23.01 o
   0 -12   3       89.53       79.11      9.03 o
   1 -12   3       72.58       85.80     13.19 o
   2 -12   3        0.46       -8.76     12.62 o
   3 -12   3       39.51       65.70     11.49 o
   4 -12   3      182.42      153.98     15.26 o
   5 -12   3      387.40      376.39     23.81 o
   6 -12   3      665.06      690.74     30.74 o
   7 -12   3      280.32      284.88     24.24 o
   8 -12   3       16.16      -10.01     18.73 o
   9 -12   3       82.36      105.82     16.12 o
  10 -12   3      136.73      139.71     20.11 o
  -9 -11   3       18.24       16.06     18.71 o
  -8 -11   3       57.94       65.08     16.02 o
  -7 -11   3       14.31       18.26     15.48 o
  -6 -11   3       70.58       78.51     14.90 o
  -5 -11   3       58.90       46.60     18.28 o
  -4 -11   3      193.97      193.78     15.52 o
  -3 -11   3        7.13        0.71     14.23 o
  -2 -11   3       67.17       64.79     12.53 o
  -1 -11   3       13.15        6.52     12.83 o
   0 -11   3       74.85       88.53      8.31 o
   1 -11   3        4.60        2.60     13.30 o
   2 -11   3       16.51        2.61     13.19 o
   3 -11   3       20.09       17.89     12.31 o
   4 -11   3      470.22      452.85     22.92 o
   5 -11   3      773.29      802.22     29.08 o
   6 -11   3      706.74      705.79     28.85 o
   7 -11   3      499.32      490.09     26.15 o
   8 -11   3        1.27       -0.95     14.70 o
   9 -11   3       23.82       10.22     17.42 o
  10 -11   3        0.27      -13.35     18.88 o
 -10 -10   3       41.78       12.90     21.65 o
  -9 -10   3       15.29       29.99     19.76 o
  -8 -10   3        7.69      -11.69     17.54 o
  -7 -10   3       37.25       24.43     16.51 o
  -6 -10   3        3.55       16.77     15.33 o
  -5 -10   3        3.88       15.59     13.91 o
  -4 -10   3       17.78       37.09     13.73 o
  -3 -10   3      176.19      162.83     13.82 o
  -2 -10   3      571.90      571.83     23.23 o
  -1 -10   3     1170.90     1168.84     29.60 o
   0 -10   3      459.02      493.01     38.01 o
   1 -10   3     1003.91     1054.51     27.85 o
   2 -10   3      737.24      792.34     25.40 o
   3 -10   3      176.15      216.53     16.34 o
   4 -10   3      532.08      483.93     21.59 o
   5 -10   3      693.43      671.49     25.75 o
   6 -10   3      371.36      338.89     22.67 o
   7 -10   3       99.46       99.77     14.21 o
   8 -10   3       43.98       31.32     17.44 o
   9 -10   3        6.32       14.51     13.91 o
  10 -10   3      136.18      145.86     17.11 o
  11 -10   3      514.65      497.97     32.48 o
 -11  -9   3       16.03        2.43     20.86 o
 -10  -9   3       30.37       63.14     14.87 o
  -9  -9   3        0.39       28.01     17.42 o
  -8  -9   3       17.97        7.23     16.15 o
  -7  -9   3       31.99       32.18     13.13 o
  -6  -9   3      131.69      137.75     13.39 o
  -5  -9   3      317.38      304.26     19.89 o
  -4  -9   3       44.09       48.13     11.28 o
  -3  -9   3      196.80      163.60     13.19 o
  -2  -9   3        2.86      -11.88     11.88 o
  -1  -9   3      625.92      653.28     22.24 o
   0  -9   3      787.68      770.07     41.22 o
   1  -9   3     1689.89     1738.11     32.40 o
   2  -9   3      890.82      913.32     24.75 o
   3  -9   3     1709.23     1762.73     33.75 o
   4  -9   3      171.60      176.28     15.93 o
   5  -9   3       39.81       58.79     10.93 o
   6  -9   3       85.66       76.68     12.89 o
   7  -9   3      209.69      182.59     16.40 o
   8  -9   3      283.01      245.23     22.67 o
   9  -9   3       21.41       15.71     15.13 o
  10  -9   3       81.54       61.70     15.78 o
  11  -9   3      479.38      495.04     31.41 o
 -11  -8   3        0.39      -10.31     17.84 o
 -10  -8   3        0.40       -2.07     17.33 o
  -9  -8   3       25.90        0.00     18.45 o
  -8  -8   3       22.14       21.83     15.86 o
  -7  -8   3       62.89       70.30     12.29 o
  -6  -8   3      363.90      365.73     20.69 o
  -5  -8   3      407.94      420.63     20.21 o
  -4  -8   3      467.63      474.90     20.69 o
  -3  -8   3        2.09       22.82     10.74 o
  -2  -8   3       54.28       45.48      9.17 o
  -1  -8   3      164.06      154.07     13.19 o
   0  -8   3       50.33       54.68      8.06 o
   1  -8   3     1164.84     1195.86     25.21 o
   2  -8   3      301.83      265.49     15.67 o
   3  -8   3      114.36       99.54     10.27 o
   4  -8   3      529.57      517.21     19.72 o
   5  -8   3      132.33      152.36     15.22 o
   6  -8   3      374.10      403.69     20.77 o
   7  -8   3     1799.34     1768.50     38.92 o
   8  -8   3     1700.50     1588.74     40.06 o
   9  -8   3      477.40      468.74     26.61 o
  10  -8   3       13.19       -7.83     17.07 o
  11  -8   3       29.04       31.51     18.40 o
  12  -8   3      179.68      196.77     20.36 o
 -12  -7   3        9.66       52.83     26.74 o
 -11  -7   3       20.67       21.53     17.37 o
 -10  -7   3       30.63       45.66     17.63 o
  -9  -7   3        9.66       11.32     15.72 o
  -8  -7   3        1.45       24.20     13.26 o
  -7  -7   3        0.48        1.36     14.19 o
  -6  -7   3       17.64       -1.21     13.93 o
  -5  -7   3        0.99       -9.38     11.39 o
  -4  -7   3      258.74      247.90     14.66 o
  -3  -7   3        0.70       11.17      9.41 o
  -2  -7   3        2.89       -4.16      9.41 o
  -1  -7   3      303.45      335.60     14.68 o
   0  -7   3     1310.48     1352.45     39.55 o
   1  -7   3      221.15      228.93     12.79 o
   2  -7   3      138.61       98.76      9.11 o
   3  -7   3     3031.95     3087.38     38.25 o
   4  -7   3      314.83      313.96     16.36 o
   5  -7   3      212.74      178.28     15.26 o
   6  -7   3      260.46      225.51     17.61 o
   7  -7   3      607.27      591.70     23.81 o
   8  -7   3     1705.46     1615.04     39.39 o
   9  -7   3     1270.47     1251.89     37.39 o
  10  -7   3      111.55      121.73     15.30 o
  11  -7   3       51.27       48.76     18.68 o
  12  -7   3       46.86       50.91     17.03 o
 -12  -6   3        3.90      -27.06     27.06 o
 -11  -6   3       21.11       22.37     18.08 o
 -10  -6   3        1.89      -16.58     16.58 o
  -9  -6   3       19.19       18.77     15.07 o
  -8  -6   3        0.19       15.22     13.35 o
  -7  -6   3      276.66      287.29     18.83 o
  -6  -6   3       14.66       40.54      9.36 o
  -5  -6   3        0.01        0.00     10.42 o
  -4  -6   3        0.12       -5.60      8.65 o
  -3  -6   3        0.72        7.81      8.35 o
  -2  -6   3      165.70      182.18     11.65 o
  -1  -6   3      173.10      213.39     11.30 o
   0  -6   3      794.41      914.24     26.28 o
   1  -6   3     1230.31     1379.87     22.92 o
   2  -6   3      212.05      255.84     12.76 o
   3  -6   3     2165.62     2049.98     29.92 o
   4  -6   3     2836.19     2849.13     37.16 o
   5  -6   3      539.95      510.16     20.58 o
   6  -6   3      791.22      772.43     24.80 o
   7  -6   3       31.91       28.91     13.13 o
   8  -6   3      162.05      151.67     14.14 o
   9  -6   3       64.76       66.90     14.08 o
  10  -6   3        2.19        1.87     16.94 o
  11  -6   3       26.96       17.67     19.20 o
  12  -6   3       59.90       65.93     22.21 o
 -13  -5   3        4.02       26.58     26.37 o
 -12  -5   3       29.23       69.70     23.46 o
 -11  -5   3       41.41       23.25     17.59 o
 -10  -5   3        6.34        8.70     16.47 o
  -9  -5   3      222.98      214.85     20.95 o
  -8  -5   3       41.69       63.46     12.18 o
  -7  -5   3        0.65       -1.77     12.98 o
  -6  -5   3       53.55       61.67      9.92 o
  -5  -5   3      663.62      716.34     20.36 o
  -4  -5   3      166.11      162.46     11.86 o
  -3  -5   3      835.14      772.15     18.30 o
  -2  -5   3       14.02       16.55      6.97 o
  -1  -5   3        0.36        3.06      6.82 o
   0  -5   3     4329.80     4758.92    123.05 o
   1  -5   3     1027.92     1111.78     18.94 o
   2  -5   3      839.23      873.87     18.25 o
   3  -5   3      407.81      385.75     13.88 o
   4  -5   3     1438.31     1326.44     25.70 o
   5  -5   3     1095.85     1025.05     24.88 o
   6  -5   3      193.71      184.91     15.74 o
   7  -5   3        2.77       -0.62     12.96 o
   8  -5   3       82.54       75.77     13.56 o
   9  -5   3      251.89      252.57     20.90 o
  10  -5   3      297.09      308.97     24.00 o
  11  -5   3      363.76      363.04     28.14 o
  12  -5   3      138.36      148.57     19.27 o
 -13  -4   3       16.63       62.92     28.26 o
 -12  -4   3       60.53       48.13     27.53 o
 -11  -4   3      322.31      334.18     24.89 o
 -10  -4   3        6.51       18.26     15.31 o
  -9  -4   3       29.96       25.57     14.51 o
  -8  -4   3      262.39      260.34     18.26 o
  -7  -4   3       65.52       41.48     11.15 o
  -6  -4   3       21.49       63.91      9.06 o
  -5  -4   3      408.08      490.37     16.96 o
  -4  -4   3      625.15      535.04     15.67 o
  -3  -4   3      859.98      859.64     17.41 o
  -2  -4   3     1521.86     1601.98     21.70 o
  -1  -4   3       51.61       47.01      5.98 o
   0  -4   3     1805.94     1988.24     76.66 o
   1  -4   3     3840.31     4234.61     32.61 o
   2  -4   3     1067.39     1239.38     20.00 o
   3  -4   3     1222.17     1234.33     21.40 o
   4  -4   3       34.99       18.81      9.82 o
   5  -4   3       93.55       70.18      9.77 o
   6  -4   3      180.93      158.09     15.31 o
   7  -4   3      136.63      128.36     12.68 o
   8  -4   3       12.24       17.52     13.76 o
   9  -4   3      479.59      484.22     25.72 o
  10  -4   3      899.24      853.52     32.89 o
  11  -4   3      505.40      482.45     29.97 o
  12  -4   3      313.42      334.80     27.70 o
 -13  -3   3       26.97       13.56     26.52 o
 -12  -3   3      113.80       97.19     29.75 o
 -11  -3   3      213.94      195.72     17.80 o
 -10  -3   3       20.44       23.96     16.83 o
  -9  -3   3      221.42      235.05     18.38 o
  -8  -3   3      744.20      706.17     24.71 o
  -7  -3   3      641.28      629.97     21.81 o
  -6  -3   3      215.46      212.10     13.30 o
  -5  -3   3       72.13       86.15      8.55 o
  -4  -3   3     3678.14     4235.37     37.22 o
  -3  -3   3      157.00      122.68      9.08 o
  -2  -3   3      752.26      691.21     14.06 o
  -1  -3   3     7174.74     7786.32     39.33 o
   0  -3   3       57.90       38.39      4.16 o
   1  -3   3     3729.23     4044.08     29.56 o
   2  -3   3     1069.74     1151.51     18.43 o
   3  -3   3      127.85      187.62     10.44 o
   4  -3   3      931.22      923.14     20.94 o
   5  -3   3      960.55      944.45     23.01 o
   6  -3   3      253.31      229.09     16.53 o
   7  -3   3     1115.47     1020.42     28.74 o
   8  -3   3       85.03       72.65     13.20 o
   9  -3   3      217.89      237.35     19.83 o
  10  -3   3      537.71      557.38     28.72 o
  11  -3   3      144.87      145.75     17.70 o
  12  -3   3       86.91       64.58     21.78 o
 -14  -2   3       16.26       29.12     33.09 o
 -13  -2   3       54.75       88.02     26.78 o
 -12  -2   3      128.32      128.13     31.23 o
 -11  -2   3       14.48        7.88     18.02 o
 -10  -2   3       30.35       42.58     12.74 o
  -9  -2   3      314.07      286.69     20.47 o
  -8  -2   3     1421.65     1461.26     32.59 o
  -7  -2   3     2196.63     2138.97     35.07 o
  -6  -2   3      301.96      298.36     14.74 o
  -5  -2   3        5.53       11.07      8.81 o
  -4  -2   3     3342.14     3497.18     32.70 o
  -3  -2   3      953.69      907.92     16.36 o
  -2  -2   3     1755.11     1814.66     19.53 o
  -1  -2   3     5652.54     6083.59     31.88 o
   0  -2   3      138.48      147.77      5.26 o
   1  -2   3      332.18      287.01      9.73 o
   2  -2   3       15.83       36.45      5.79 o
   3  -2   3      975.42     1051.35     19.39 o
   4  -2   3     2878.89     3038.24     34.92 o
   5  -2   3     2186.31     2128.34     32.74 o
   6  -2   3     2800.05     2931.34     41.50 o
   7  -2   3     1509.17     1399.82     32.61 o
   8  -2   3      371.13      394.88     22.35 o
   9  -2   3       74.84       86.99     14.42 o
  10  -2   3       63.69       30.89     17.18 o
  11  -2   3        3.79       30.57     16.94 o
  12  -2   3       21.68       42.00     19.29 o
 -14  -1   3        0.03      -27.79     27.79 o
 -13  -1   3        0.13      -10.79     24.32 o
 -12  -1   3       33.74       52.14     28.57 o
 -11  -1   3       11.66       28.29     15.37 o
 -10  -1   3       49.04        4.52     16.53 o
  -9  -1   3      523.00      566.83     24.89 o
  -8  -1   3      316.07      295.15     18.26 o
  -7  -1   3      707.43      680.30     21.22 o
  -6  -1   3      335.80      350.64     15.97 o
  -5  -1   3      994.21      930.70     19.80 o
  -4  -1   3     1102.38     1118.04     19.35 o
  -3  -1   3       11.02       21.59      7.84 o
  -2  -1   3     5054.19     5089.21     30.83 o
  -1  -1   3    18022.39    17320.56     50.31 o
   0  -1   3     1509.51     1587.02     92.77 o
   1  -1   3     8724.83     9825.16     44.43 o
   2  -1   3     1430.62     1566.82     21.14 o
   3  -1   3      255.31      344.12     12.85 o
   4  -1   3        0.76       10.23      8.48 o
   5  -1   3       35.99       42.32      9.41 o
   6  -1   3     1873.89     1786.00     33.80 o
   7  -1   3      243.60      225.79     18.73 o
   8  -1   3      259.03      261.27     19.50 o
   9  -1   3       14.57       18.71     14.77 o
  10  -1   3        0.09      -11.00     15.56 o
  11  -1   3      162.37      172.54     17.26 o
  12  -1   3      339.57      340.76     41.33 o
 -14   0   3       10.94      -31.84     31.84 o
 -13   0   3       17.04        0.00     25.59 o
 -12   0   3       73.86       43.81     19.03 o
 -11   0   3        1.05       12.72     15.61 o
 -10   0   3       63.48       49.17     16.43 o
  -9   0   3      550.80      517.11     21.98 o
  -8   0   3       18.58       28.52     12.53 o
  -7   0   3       64.79       48.58     10.10 o
  -6   0   3      477.58      451.73     16.43 o
  -5   0   3     1792.82     1756.92     26.02 o
  -4   0   3     2600.42     2317.79     26.11 o
  -3   0   3     1240.23     1086.85     17.11 o
  -2   0   3      257.12      211.93      9.19 o
  -1   0   3     2183.77     1981.12     17.72 o
   0   0   3    15517.87    16205.44    587.35 o
   1   0   3     3178.38     3599.33     27.94 o
   2   0   3     1532.82     1632.29     22.17 o
   3   0   3     1562.09     1752.32     25.40 o
   4   0   3        6.53       -9.66      9.66 o
   5   0   3     1213.23     1210.88     26.18 o
   6   0   3        1.20        4.91     12.51 o
   7   0   3       21.19       65.05     10.59 o
   8   0   3      165.13      168.92     14.40 o
   9   0   3       56.52       47.14     17.01 o
  10   0   3        0.21      -17.44     17.44 o
  11   0   3       66.61      102.83     14.60 o
  12   0   3      288.07      282.81     35.82 o
 -14   1   3       79.38       39.84     32.89 o
 -13   1   3       98.34      144.44     27.70 o
 -12   1   3       23.74       30.37     18.49 o
 -11   1   3       18.74       31.19     14.92 o
 -10   1   3       16.87       29.62     14.49 o
  -9   1   3      293.43      309.23     20.21 o
  -8   1   3      272.47      279.61     16.99 o
  -7   1   3      324.83      319.35     15.86 o
  -6   1   3      450.51      464.69     16.79 o
  -5   1   3     1669.86     1533.22     24.39 o
  -4   1   3       73.82       55.77      6.76 o
  -3   1   3     1552.65     1454.65     19.40 o
  -2   1   3     2289.05     2256.66     21.37 o
  -1   1   3      410.18      410.27     10.44 o
   0   1   3     1147.21     1149.63     46.55 o
   1   1   3      109.57      132.35      8.40 o
   2   1   3      280.96      329.70     11.93 o
   3   1   3      411.75      581.09     16.01 o
   4   1   3       26.88       84.68      8.24 o
   5   1   3     1206.76     1375.39     28.82 o
   6   1   3     1217.71     1259.00     30.01 o
   7   1   3      211.60      203.06     17.52 o
   8   1   3     2047.53     1970.12     41.29 o
   9   1   3      705.91      671.45     29.79 o
  10   1   3      108.91      137.75     17.54 o
  11   1   3       29.17       28.74     18.71 o
  12   1   3       38.16       52.53     30.20 o
 -14   2   3      115.79       86.77     32.08 o
 -13   2   3       74.90       82.94     29.25 o
 -12   2   3      148.55      194.96     16.86 o
 -11   2   3        4.65       36.34     13.91 o
 -10   2   3       59.99       99.62     12.94 o
  -9   2   3      201.10      160.18     13.97 o
  -8   2   3        3.86        9.49     12.14 o
  -7   2   3       57.58       40.96      9.58 o
  -6   2   3      694.81      644.27     18.84 o
  -5   2   3      308.39      295.06     13.00 o
  -4   2   3      107.07       88.11      7.56 o
  -3   2   3      724.63      648.91     14.44 o
  -2   2   3      191.81      174.62      8.98 o
  -1   2   3      341.56      408.81     11.19 o
   0   2   3      978.68     1055.12     41.31 o
   1   2   3     1981.54     2037.31     23.72 o
   2   2   3     1829.64     2003.08     25.88 o
   3   2   3      864.28      941.59     20.56 o
   4   2   3      131.06      144.61     11.63 o
   5   2   3     1308.24     1393.43     29.15 o
   6   2   3       25.93       14.10     13.20 o
   7   2   3       97.09       67.72     13.05 o
   8   2   3      426.78      385.45     23.48 o
   9   2   3      724.27      722.56     30.72 o
  10   2   3      221.48      260.86     24.89 o
  11   2   3       45.63       31.75     21.78 o
  12   2   3       19.00      -27.01     30.16 o
 -14   3   3       92.90      144.72     32.44 o
 -13   3   3      190.59      198.84     33.75 o
 -12   3   3       97.20       74.29     16.49 o
 -11   3   3       19.16       13.63     15.84 o
 -10   3   3      292.76      248.05     21.25 o
  -9   3   3      110.40       96.24     13.86 o
  -8   3   3        5.02        7.38     13.13 o
  -7   3   3      253.72      247.43     15.87 o
  -6   3   3        6.55       17.29      8.95 o
  -5   3   3     1103.26      988.39     21.37 o
  -4   3   3       60.17       65.23      7.30 o
  -3   3   3      593.72      571.10     14.19 o
  -2   3   3     4460.04     4870.40     35.84 o
  -1   3   3      491.01      484.78     12.89 o
   0   3   3        6.17        8.80      4.80 o
   1   3   3      790.49      821.69     17.01 o
   2   3   3      584.03      492.25     15.43 o
   3   3   3     1891.41     2076.44     30.16 o
   4   3   3      798.17      839.16     22.24 o
   5   3   3     2432.83     2504.88     39.33 o
   6   3   3      293.26      273.26     19.24 o
   7   3   3        2.72       31.82     12.89 o
   8   3   3        0.79       19.18     14.77 o
   9   3   3       71.72       77.71     15.18 o
  10   3   3        2.75      -17.80     17.80 o
  11   3   3        0.20        2.26     19.11 o
 -14   4   3       11.66       16.77     28.24 o
 -13   4   3       52.58       64.88     26.48 o
 -12   4   3        0.03       26.97     16.12 o
 -11   4   3      100.56       98.96     15.22 o
 -10   4   3      214.06      193.09     16.01 o
  -9   4   3      266.51      284.15     20.02 o
  -8   4   3        6.14       -7.60     13.63 o
  -7   4   3      714.23      684.97     22.11 o
  -6   4   3      888.84      777.96     21.07 o
  -5   4   3       11.25       23.49     10.10 o
  -4   4   3        0.72       11.56      7.53 o
  -3   4   3     2077.35     2010.76     26.46 o
  -2   4   3      176.95      160.31     10.25 o
  -1   4   3     1690.90     1759.66     24.32 o
   0   4   3       48.82       48.89      6.29 o
   1   4   3        9.70       -7.30      8.27 o
   2   4   3        4.30       10.57      8.40 o
   3   4   3      476.71      488.59     17.82 o
   4   4   3      181.94      185.11     14.74 o
   5   4   3      174.96      196.73     16.42 o
   6   4   3     1531.16     1598.77     35.89 o
   7   4   3       22.41       16.43     14.72 o
   8   4   3        0.78       21.05     13.73 o
   9   4   3       70.23       83.46     13.86 o
  10   4   3      139.27      139.64     18.02 o
  11   4   3       82.87       51.88     22.45 o
 -14   5   3        5.98        7.30     27.62 o
 -13   5   3        0.10      -10.98     28.56 o
 -12   5   3       15.22       27.45     17.09 o
 -11   5   3      170.46      171.07     16.83 o
 -10   5   3      912.34      895.52     31.41 o
  -9   5   3       79.16       67.29     12.51 o
  -8   5   3        1.21       -4.86     13.28 o
  -7   5   3      620.58      602.89     22.07 o
  -6   5   3      519.82      528.88     19.59 o
  -5   5   3      123.52      154.06     12.74 o
  -4   5   3      275.17      280.62     13.88 o
  -3   5   3      822.01      777.26     19.07 o
  -2   5   3     1364.30     1380.90     24.15 o
  -1   5   3       55.30       51.64      7.06 o
   0   5   3       72.26       55.56      5.36 o
   1   5   3       27.66       12.05      8.96 o
   2   5   3       13.88       18.64      9.28 o
   3   5   3      188.39      151.55     13.30 o
   4   5   3      106.60      104.19     11.67 o
   5   5   3      374.38      360.44     19.83 o
   6   5   3      242.08      199.87     17.80 o
   7   5   3       12.88       34.23     13.80 o
   8   5   3        3.05       20.52     14.46 o
   9   5   3        8.95       18.15     17.31 o
  10   5   3      192.32      192.86     19.14 o
  11   5   3      233.79      199.27     24.05 o
 -13   6   3        0.00       60.53     25.47 o
 -12   6   3      141.58      127.93     17.52 o
 -11   6   3      213.14      174.84     18.12 o
 -10   6   3      396.18      422.74     24.05 o
  -9   6   3       29.84       27.55     13.91 o
  -8   6   3       99.19      108.34     12.38 o
  -7   6   3      322.82      336.98     19.11 o
  -6   6   3      444.62      456.79     19.40 o
  -5   6   3      245.62      227.69     15.61 o
  -4   6   3     1816.76     1810.52     29.84 o
  -3   6   3       94.13      114.46     10.46 o
  -2   6   3     1680.46     1737.12     28.72 o
  -1   6   3       55.37       65.76      8.61 o
   0   6   3        6.73        0.45      6.74 o
   1   6   3      148.60      150.69     13.80 o
   2   6   3      309.70      309.08     16.21 o
   3   6   3      469.42      477.71     20.88 o
   4   6   3       44.86       17.56     15.05 o
   5   6   3      169.88      174.95     14.59 o
   6   6   3      172.14      142.79     14.66 o
   7   6   3       33.42       55.22     13.02 o
   8   6   3       18.70      -19.42     19.42 o
   9   6   3        0.16      -11.78     17.44 o
  10   6   3       37.32       57.88     20.69 o
 -13   7   3       29.93       43.74     24.67 o
 -12   7   3       77.52       63.53     15.91 o
 -11   7   3       28.65       11.26     20.15 o
 -10   7   3       31.02       55.82     13.20 o
  -9   7   3       10.41       16.79     15.15 o
  -8   7   3      109.21      103.02     13.78 o
  -7   7   3      483.37      459.74     21.66 o
  -6   7   3        3.55       -7.40     12.68 o
  -5   7   3       60.67       68.86     10.16 o
  -4   7   3      729.66      768.71     22.41 o
  -3   7   3      617.68      667.15     20.62 o
  -2   7   3      339.69      351.35     16.66 o
  -1   7   3      356.01      374.69     16.88 o
   0   7   3       91.77       95.93      7.26 o
   1   7   3      179.62      156.39     13.99 o
   2   7   3       54.23       67.59     10.12 o
   3   7   3      236.82      207.34     17.63 o
   4   7   3      326.60      339.60     20.23 o
   5   7   3      114.64      106.06     13.84 o
   6   7   3      113.59      121.30     14.96 o
   7   7   3      216.13      214.77     19.18 o
   8   7   3      184.74      186.81     19.22 o
   9   7   3        9.80       -7.97     19.70 o
  10   7   3       18.61       26.30     18.79 o
 -13   8   3        5.19       21.44     25.77 o
 -12   8   3        1.92        3.23     18.77 o
 -11   8   3       64.82       79.76     15.80 o
 -10   8   3        3.47       22.22     15.43 o
  -9   8   3      109.02      156.33     14.23 o
  -8   8   3      151.49      158.31     14.08 o
  -7   8   3       72.09       61.46     12.40 o
  -6   8   3        0.16        2.48     12.98 o
  -5   8   3       38.63       52.40     10.48 o
  -4   8   3      132.99      122.38     11.35 o
  -3   8   3        0.06       -7.99     11.19 o
  -2   8   3        6.70       25.23     11.82 o
  -1   8   3      652.38      695.65     22.71 o
   0   8   3      623.07      640.48     34.85 o
   1   8   3      388.56      357.81     19.81 o
   2   8   3      183.37      192.04     16.94 o
   3   8   3       47.60       60.53     11.62 o
   4   8   3        4.06       10.22     13.63 o
   5   8   3        0.50       -4.89     15.74 o
   6   8   3      166.50      143.92     15.67 o
   7   8   3       97.39       85.63     16.79 o
   8   8   3       51.71       72.48     18.25 o
   9   8   3        5.40      -22.97     22.97 o
 -12   9   3        4.66       30.39     17.76 o
 -11   9   3        2.55      -18.00     18.00 o
 -10   9   3       20.38       32.87     16.73 o
  -9   9   3      118.48      122.92     14.40 o
  -8   9   3      254.30      245.77     21.72 o
  -7   9   3        1.48       14.49     13.43 o
  -6   9   3        4.24       -0.69     13.97 o
  -5   9   3      471.66      459.78     22.45 o
  -4   9   3       51.20       63.31     11.35 o
  -3   9   3      104.89      112.13     12.46 o
  -2   9   3       96.84       95.15     11.19 o
  -1   9   3      189.25      188.89     16.21 o
   0   9   3      430.86      413.64     14.97 o
   1   9   3        4.60        5.92     13.04 o
   2   9   3       64.39       68.67     12.57 o
   3   9   3       84.92       94.82     14.03 o
   4   9   3      109.03       93.77     15.02 o
   5   9   3       73.98       84.12     15.13 o
   6   9   3       23.17       29.23     16.01 o
   7   9   3       48.31       76.94     15.80 o
   8   9   3        5.16       23.46     18.69 o
 -12  10   3       41.58       29.53     20.67 o
 -11  10   3       22.09       37.99     18.94 o
 -10  10   3       19.52       31.23     13.32 o
  -9  10   3        6.03       24.86     14.88 o
  -8  10   3      127.50      151.39     15.65 o
  -7  10   3        4.59       15.00     14.62 o
  -6  10   3      112.48      107.44     13.41 o
  -5  10   3       84.42      118.35     12.10 o
  -4  10   3       29.87       14.36     14.06 o
  -3  10   3       34.03       22.90     13.86 o
  -2  10   3      177.37      191.07     17.59 o
  -1  10   3       98.38       93.79     12.38 o
   0  10   3        5.94        8.24     14.84 o
   1  10   3       78.99       70.28     12.81 o
   2  10   3        6.18        0.77     15.59 o
   3  10   3       68.93       37.13     17.56 o
   4  10   3       24.24       35.88     16.98 o
   5  10   3       50.43       51.54     14.21 o
   6  10   3       41.15       43.16     18.02 o
   7  10   3       23.64       18.36     19.81 o
 -11  11   3       65.57       89.51     17.42 o
 -10  11   3        4.38      -11.67     18.04 o
  -9  11   3       51.94       31.66     18.34 o
  -8  11   3       27.49       29.66     16.10 o
  -7  11   3        0.16      -16.10     16.10 o
  -6  11   3        3.56       -1.66     14.49 o
  -5  11   3      218.92      202.74     19.65 o
  -4  11   3        2.14       -8.37     13.32 o
  -3  11   3        3.41        5.27     13.67 o
  -2  11   3       16.09        2.30     14.40 o
  -1  11   3        6.92        1.55     14.47 o
   0  11   3       14.18       14.06     12.10 o
   1  11   3       28.93       12.16     15.95 o
   2  11   3      217.67      221.21     19.24 o
   3  11   3        0.75      -13.65     16.01 o
   4  11   3       20.46       42.54     18.00 o
   5  11   3        0.04        6.39     17.29 o
   6  11   3       20.68       33.00     18.68 o
 -10  12   3        0.88       -9.08     18.56 o
  -9  12   3       29.44       39.35     20.21 o
  -8  12   3        0.04       16.04     17.84 o
  -7  12   3       14.68       17.13     16.96 o
  -6  12   3      154.92      143.90     16.58 o
  -5  12   3      121.05      102.53     16.71 o
  -4  12   3       15.51       17.69     15.78 o
  -3  12   3       42.05       40.08     15.16 o
  -2  12   3       92.42       96.12     14.16 o
  -1  12   3       40.50       30.09     15.59 o
   0  12   3      151.88      148.76     20.76 o
   1  12   3       57.49       59.00     15.05 o
   2  12   3       31.88       51.15     17.20 o
   3  12   3        3.91       -1.01     17.59 o
   4  12   3        0.06       21.59     16.15 o
   5  12   3       22.82       12.70     19.78 o
  -9  13   3       23.30       50.42     19.09 o
  -8  13   3       25.86       17.41     18.77 o
  -7  13   3       55.90       72.63     16.40 o
  -6  13   3      105.97      128.86     17.07 o
  -5  13   3       63.53       83.98     15.84 o
  -4  13   3       10.78        4.78     16.40 o
  -3  13   3       48.76       37.11     17.37 o
  -2  13   3       16.11      -15.93     16.88 o
  -1  13   3       30.88       45.57     15.76 o
   0  13   3       25.86       33.61     12.96 o
   1  13   3        0.13       18.26     16.49 o
   2  13   3        3.17       -4.15     17.50 o
   3  13   3       17.17       49.08     18.21 o
   4  13   3       17.56       14.10     18.66 o
  -8  14   3        0.02      -19.18     19.18 o
  -7  14   3       13.65       47.45     17.29 o
  -6  14   3      123.56      146.04     17.98 o
  -5  14   3       47.20       45.03     18.56 o
  -4  14   3        0.05       15.82     17.05 o
  -3  14   3       59.63       60.17     15.28 o
  -2  14   3       32.22       22.75     17.85 o
  -1  14   3       48.67       46.07     19.09 o
   0  14   3        5.67       30.36     12.40 o
   1  14   3       32.05       20.02     20.02 o
   2  14   3        4.60        5.68     20.41 o
  -5  15   3        0.02       23.48     18.02 o
  -4  15   3       14.12       19.68     20.39 o
  -3  15   3       46.31       33.45     21.29 o
  -2  15   3       11.88       11.35     18.40 o
  -1  15   3        0.15       17.26     17.26 o
  -3 -16   4      436.66      414.90     31.60 o
  -2 -16   4      161.65      127.76     20.56 o
  -1 -16   4       27.83        5.55     22.04 o
   0 -16   4       28.51       10.00     14.41 o
   1 -16   4       78.91       63.80     16.90 o
   2 -16   4      371.37      391.87     28.18 o
   3 -16   4      467.18      499.16     32.50 o
   4 -16   4      228.17      188.57     22.30 o
   5 -16   4        1.64       20.04     18.90 o
  -5 -15   4        6.94        6.97     19.33 o
  -4 -15   4      148.36      134.50     19.70 o
  -3 -15   4       26.50       24.04     19.14 o
  -2 -15   4       92.23      107.14     16.21 o
  -1 -15   4      216.07      172.13     21.01 o
   0 -15   4      204.56      226.38     22.05 o
   1 -15   4       50.80       19.57     19.22 o
   2 -15   4      752.27      728.78     33.86 o
   3 -15   4     1286.41     1318.88     44.09 o
   4 -15   4     1016.04     1000.07     39.03 o
   5 -15   4      187.22      203.15     20.34 o
   6 -15   4       23.93       18.13     17.91 o
   7 -15   4       41.89       31.92     20.38 o
  -7 -14   4      238.96      218.73     22.09 o
  -6 -14   4      110.92       74.09     19.35 o
  -5 -14   4        0.04       10.66     17.09 o
  -4 -14   4       31.00       40.53     17.31 o
  -3 -14   4        1.39        1.90     15.56 o
  -2 -14   4      523.22      517.15     29.02 o
  -1 -14   4      942.34      921.10     36.04 o
   0 -14   4      612.56      687.79     26.14 o
   1 -14   4       11.85      -17.54     17.54 o
   2 -14   4      591.67      593.22     28.41 o
   3 -14   4      933.42      963.20     35.91 o
   4 -14   4      264.81      259.95     24.69 o
   5 -14   4       18.10       23.90     17.42 o
   6 -14   4      203.77      161.81     19.39 o
   7 -14   4      185.45      160.95     20.10 o
   8 -14   4       94.85       98.03     18.38 o
  -8 -13   4       80.57       60.75     21.53 o
  -7 -13   4      106.33       89.21     18.77 o
  -6 -13   4        1.51       19.61     15.20 o
  -5 -13   4       23.74        4.89     16.88 o
  -4 -13   4       29.98       36.90     17.46 o
  -3 -13   4        0.26        0.00     15.09 o
  -2 -13   4      956.38      844.18     34.61 o
  -1 -13   4     2636.63     2530.90     49.99 o
   0 -13   4      689.67      700.41     42.43 o
   1 -13   4       45.17       54.08     11.93 o
   2 -13   4        5.06       29.21     12.72 o
   3 -13   4       79.85       73.04     13.56 o
   4 -13   4        0.21       -0.86     14.64 o
   5 -13   4      284.60      316.20     24.58 o
   6 -13   4      918.48      939.82     37.50 o
   7 -13   4      278.56      255.15     24.84 o
   8 -13   4       73.77       70.61     17.03 o
   9 -13   4      609.31      644.03     36.01 o
  -9 -12   4        3.85       -3.60     19.18 o
  -8 -12   4        0.00       15.46     16.75 o
  -7 -12   4       10.16        0.00     16.58 o
  -6 -12   4      236.99      258.30     21.79 o
  -5 -12   4      754.81      760.57     31.94 o
  -4 -12   4      496.40      455.80     25.81 o
  -3 -12   4       76.91       83.93     13.63 o
  -2 -12   4      390.45      403.17     23.79 o
  -1 -12   4     1378.99     1284.24     35.24 o
   0 -12   4      769.95      741.73     62.27 o
   1 -12   4      110.15      100.29     12.92 o
   2 -12   4       90.78       99.15     12.87 o
   3 -12   4        5.21       13.35     13.47 o
   4 -12   4      199.80      202.20     19.98 o
   5 -12   4     1692.86     1762.63     43.03 o
   6 -12   4     1768.36     1801.27     45.33 o
   7 -12   4      436.66      382.03     26.13 o
   8 -12   4        3.04       19.44     15.71 o
   9 -12   4      192.06      219.72     20.17 o
  10 -12   4       76.60       46.80     22.49 o
 -10 -11   4        0.12      -10.98     19.50 o
  -9 -11   4        0.14        1.12     19.22 o
  -8 -11   4        0.76       11.26     17.70 o
  -7 -11   4       47.41       46.05     16.45 o
  -6 -11   4      737.84      725.59     31.13 o
  -5 -11   4     2283.26     2153.35     46.50 o
  -4 -11   4     1805.88     1780.22     40.26 o
  -3 -11   4       47.99       40.25     15.41 o
  -2 -11   4       66.48       63.67     12.96 o
  -1 -11   4       61.95       61.31     12.42 o
   0 -11   4      106.60      113.18     13.93 o
   1 -11   4      107.70      153.08     15.26 o
   2 -11   4      100.79       93.66     12.81 o
   3 -11   4      283.41      229.99     17.93 o
   4 -11   4     1287.49     1289.58     33.82 o
   5 -11   4     1662.91     1676.50     40.66 o
   6 -11   4     1766.30     1826.60     43.65 o
   7 -11   4      252.94      216.84     17.48 o
   8 -11   4       44.83       48.20     17.09 o
   9 -11   4        7.37       34.61     15.09 o
  10 -11   4      131.55      121.32     18.45 o
 -10 -10   4       46.84        9.15     22.49 o
  -9 -10   4      218.67      208.29     19.81 o
  -8 -10   4      301.62      323.16     23.83 o
  -7 -10   4        1.19       23.03     15.71 o
  -6 -10   4      466.70      453.20     24.33 o
  -5 -10   4      697.67      642.78     28.11 o
  -4 -10   4      889.15      824.33     28.24 o
  -3 -10   4      221.73      245.42     17.87 o
  -2 -10   4      395.84      416.26     21.78 o
  -1 -10   4      223.19      201.49     16.38 o
   0 -10   4     2316.23     2356.98     93.07 o
   1 -10   4     3711.12     3842.34     49.70 o
   2 -10   4     1955.76     2132.50     38.75 o
   3 -10   4      705.91      688.31     24.48 o
   4 -10   4       32.89       37.22     14.03 o
   5 -10   4      983.42      988.17     31.24 o
   6 -10   4     1095.06     1033.44     33.50 o
   7 -10   4        4.01       22.99     14.46 o
   8 -10   4       20.56       17.31     15.67 o
   9 -10   4       60.77       25.96     18.02 o
  10 -10   4      759.52      722.00     34.66 o
  11 -10   4      647.55      585.37     35.95 o
 -11  -9   4        4.50       -2.37     20.64 o
 -10  -9   4      103.80       91.68     18.60 o
  -9  -9   4      538.71      560.33     30.40 o
  -8  -9   4      451.54      422.24     25.17 o
  -7  -9   4       12.31       -3.14     14.19 o
  -6  -9   4        3.12        1.44     13.71 o
  -5  -9   4       26.16       13.88     13.99 o
  -4  -9   4      571.70      557.71     23.03 o
  -3  -9   4     1333.52     1335.11     31.66 o
  -2  -9   4     2317.48     2433.39     38.94 o
  -1  -9   4        5.79        2.56     12.14 o
   0  -9   4     2629.71     2598.53     90.08 o
   1  -9   4     6296.74     6460.64     59.97 o
   2  -9   4     6213.86     6318.57     60.49 o
   3  -9   4     3884.85     3913.33     49.02 o
   4  -9   4        0.00        0.58     12.51 o
   5  -9   4      576.74      570.17     24.09 o
   6  -9   4       13.36       -2.13     14.79 o
   7  -9   4     1196.88     1204.90     35.63 o
   8  -9   4      973.79      863.27     33.86 o
   9  -9   4        1.27       26.78     15.84 o
  10  -9   4      324.22      332.60     26.13 o
  11  -9   4      720.09      721.93     35.60 o
 -12  -8   4       66.86      126.30     31.23 o
 -11  -8   4        0.23       13.39     18.36 o
 -10  -8   4       35.74       28.26     16.53 o
  -9  -8   4      147.93      151.37     17.20 o
  -8  -8   4      215.37      207.58     20.11 o
  -7  -8   4       99.33      101.19     12.98 o
  -6  -8   4      203.37      178.63     16.77 o
  -5  -8   4        1.67        4.80     12.64 o
  -4  -8   4     2782.14     2740.03     41.18 o
  -3  -8   4     7741.83     7779.01     65.36 o
  -2  -8   4     6037.76     5977.39     55.78 o
  -1  -8   4     2199.43     2164.23     33.52 o
   0  -8   4       43.30       34.16      7.14 o
   1  -8   4     3584.23     3831.51     43.78 o
   2  -8   4     2300.17     2347.01     35.69 o
   3  -8   4        8.73      -11.43     11.43 o
   4  -8   4      531.93      557.47     21.76 o
   5  -8   4      399.67      414.69     21.40 o
   6  -8   4      297.99      299.04     20.75 o
   7  -8   4     2586.55     2460.23     46.43 o
   8  -8   4     3194.26     3053.24     54.37 o
   9  -8   4      442.45      402.09     25.23 o
  10  -8   4        0.96       36.62     15.97 o
  11  -8   4      102.54      107.52     16.45 o
 -12  -7   4       97.35      126.55     33.47 o
 -11  -7   4       16.81       18.92     17.46 o
 -10  -7   4        0.66       11.45     16.86 o
  -9  -7   4       50.88       31.49     17.33 o
  -8  -7   4       37.14       40.68     12.40 o
  -7  -7   4      466.91      437.70     22.77 o
  -6  -7   4     1351.65     1320.58     32.07 o
  -5  -7   4        5.06       18.47     11.78 o
  -4  -7   4      520.58      481.55     19.55 o
  -3  -7   4     4633.19     4578.16     47.10 o
  -2  -7   4     5588.19     5463.52     49.81 o
  -1  -7   4     1970.36     1858.72     28.76 o
   0  -7   4      224.55      253.23      9.34 o
   1  -7   4       11.07       19.98      8.83 o
   2  -7   4       24.51       44.52      7.08 o
   3  -7   4     3786.57     3755.29     43.08 o
   4  -7   4     7740.65     7788.99     65.12 o
   5  -7   4    10957.87    10949.38     81.37 o
   6  -7   4      226.50      240.04     18.75 o
   7  -7   4     1588.11     1600.34     37.39 o
   8  -7   4     3322.57     3157.88     54.07 o
   9  -7   4      536.39      505.98     26.87 o
  10  -7   4      118.00      129.65     16.49 o
  11  -7   4        0.90      -19.01     19.01 o
  12  -7   4        5.71      -14.66     21.37 o
 -13  -6   4       24.71       -2.47     32.93 o
 -12  -6   4       85.87      111.25     33.75 o
 -11  -6   4       55.51       47.68     17.20 o
 -10  -6   4        1.54       -6.29     17.42 o
  -9  -6   4       15.49      -16.57     16.57 o
  -8  -6   4     1187.80     1214.35     32.98 o
  -7  -6   4     1497.96     1471.81     34.03 o
  -6  -6   4     1144.54     1128.78     28.52 o
  -5  -6   4      829.72      812.80     23.16 o
  -4  -6   4       43.31       32.07      8.37 o
  -3  -6   4     2314.07     2300.70     31.79 o
  -2  -6   4      629.28      610.23     17.42 o
  -1  -6   4        0.13       -7.99      7.99 o
   0  -6   4      953.38     1048.84     46.19 o
   1  -6   4        3.02        5.60      7.84 o
   2  -6   4       19.87       42.26      6.85 o
   3  -6   4     9159.11     9262.93     63.48 o
   4  -6   4    15252.50    15151.46     86.00 o
   5  -6   4    10200.12    10203.34     76.53 o
   6  -6   4      249.87      250.20     18.73 o
   7  -6   4      679.99      661.61     26.22 o
   8  -6   4      117.59       89.25     13.65 o
   9  -6   4       24.38       23.51     17.52 o
  10  -6   4       71.32       62.26     15.24 o
  11  -6   4      147.71      177.40     18.83 o
  12  -6   4       77.86       45.76     24.20 o
 -13  -5   4        6.10        0.00     26.54 o
 -12  -5   4        3.04      -19.18     26.35 o
 -11  -5   4        0.42       26.54     17.16 o
 -10  -5   4       25.95       43.20     13.41 o
  -9  -5   4        1.38       17.37     13.69 o
  -8  -5   4      237.09      225.62     18.86 o
  -7  -5   4     3309.90     3386.19     46.69 o
  -6  -5   4     2718.23     2743.31     39.28 o
  -5  -5   4     2337.68     2433.48     34.70 o
  -4  -5   4        6.66        8.83      8.65 o
  -3  -5   4      643.54      683.42     17.33 o
  -2  -5   4      466.99      496.05     15.07 o
  -1  -5   4      628.71      575.44     15.03 o
   0  -5   4     3890.09     4007.66    187.00 o
   1  -5   4      582.73      618.99     15.78 o
   2  -5   4        1.26       -2.04      7.94 o
   3  -5   4     4742.21     4850.62     44.35 o
   4  -5   4     5864.72     5897.57     52.57 o
   5  -5   4     2353.82     2203.12     36.27 o
   6  -5   4       27.71       33.49     13.07 o
   7  -5   4       14.13       -1.98     14.03 o
   8  -5   4        4.17       17.29     14.23 o
   9  -5   4      703.68      767.52     30.20 o
  10  -5   4     1192.23     1112.55     39.35 o
  11  -5   4      594.64      564.88     34.10 o
  12  -5   4      604.70      524.21     33.95 o
 -13  -4   4        0.16      -27.01     27.01 o
 -12  -4   4       13.83      -12.31     26.58 o
 -11  -4   4       50.03       31.10     18.83 o
 -10  -4   4      231.96      279.30     21.59 o
  -9  -4   4       14.16       43.96     11.80 o
  -8  -4   4       49.64       47.79     11.97 o
  -7  -4   4     2272.57     2294.16     38.36 o
  -6  -4   4      358.98      377.79     16.99 o
  -5  -4   4      141.38      208.38     13.28 o
  -4  -4   4      101.67      119.26     10.35 o
  -3  -4   4      583.53      752.95     16.98 o
  -2  -4   4       61.88       54.63      6.14 o
  -1  -4   4     9547.49     9530.72     49.92 o
   0  -4   4    10335.15    10521.43    526.00 o
   1  -4   4     2397.01     2299.17     25.68 o
   2  -4   4       52.31       56.53      6.78 o
   3  -4   4      338.08      300.98     13.00 o
   4  -4   4     3421.61     3490.88     39.97 o
   5  -4   4       49.30       57.37      9.77 o
   6  -4   4     2070.76     2003.19     36.42 o
   7  -4   4     1211.51     1152.46     31.39 o
   8  -4   4      221.97      197.40     18.99 o
   9  -4   4     1132.92     1125.53     35.82 o
  10  -4   4     1775.90     1647.12     45.03 o
  11  -4   4      736.08      698.92     34.74 o
  12  -4   4      350.34      316.96     25.23 o
 -14  -3   4        8.62       31.66     29.94 o
 -13  -3   4       17.42       19.93     25.16 o
 -12  -3   4        6.10       -5.96     26.87 o
 -11  -3   4       68.66       55.71     21.27 o
 -10  -3   4      949.19      911.49     32.25 o
  -9  -3   4       82.80       65.22     13.15 o
  -8  -3   4      135.91      175.65     16.25 o
  -7  -3   4      663.69      738.27     22.80 o
  -6  -3   4      310.47      296.66     15.39 o
  -5  -3   4     1357.96     1282.57     24.56 o
  -4  -3   4     3507.20     3205.70     33.30 o
  -3  -3   4      341.81      345.61     12.29 o
  -2  -3   4     2173.57     2242.11     24.22 o
  -1  -3   4    13517.79    13889.29     55.88 o
   0  -3   4    12582.13    13902.55    789.49 o
   1  -3   4    15449.84    17758.57     66.75 o
   2  -3   4        2.33       10.74      7.15 o
   3  -3   4      582.95      571.59     16.42 o
   4  -3   4       44.97       50.59      8.61 o
   5  -3   4     2568.59     2496.61     37.59 o
   6  -3   4     6244.73     6255.24     62.53 o
   7  -3   4     1334.73     1270.56     32.33 o
   8  -3   4      692.44      611.44     27.34 o
   9  -3   4      423.97      409.50     25.04 o
  10  -3   4      607.57      582.20     30.09 o
  11  -3   4      275.74      237.72     20.08 o
  12  -3   4       18.48        3.55     19.14 o
 -14  -2   4       32.95       57.19     31.43 o
 -13  -2   4       97.20       71.32     31.56 o
 -12  -2   4       71.36       85.24     30.12 o
 -11  -2   4        0.03        4.31     16.04 o
 -10  -2   4       50.00       52.12     13.52 o
  -9  -2   4        4.97        5.34     14.31 o
  -8  -2   4      229.97      216.62     18.32 o
  -7  -2   4      720.01      650.44     21.46 o
  -6  -2   4      610.42      577.49     18.77 o
  -5  -2   4     5605.76     5187.50     45.31 o
  -4  -2   4    28845.70    29898.00     95.88 o
  -3  -2   4     9469.90     9171.47     48.95 o
  -2  -2   4      660.24      623.25     13.73 o
  -1  -2   4     4132.92     4520.85     30.83 o
   0  -2   4     2242.03     2715.15    158.05 o
   1  -2   4      877.51      994.63     17.07 o
   2  -2   4     1141.91     1121.33     19.85 o
   3  -2   4     3073.28     3069.91     34.40 o
   4  -2   4       61.51      100.77      9.19 o
   5  -2   4     7184.99     7097.69     61.85 o
   6  -2   4     5621.56     5560.60     59.31 o
   7  -2   4     3509.51     3601.24     51.51 o
   8  -2   4       53.10       54.27     13.20 o
   9  -2   4      143.29      144.16     15.86 o
  10  -2   4       55.65       10.53     18.00 o
  11  -2   4        3.45      -18.49     18.49 o
  12  -2   4      137.30      148.15     19.22 o
 -14  -1   4       55.80       28.09     32.96 o
 -13  -1   4       56.29       74.31     26.93 o
 -12  -1   4       73.68       89.21     14.57 o
 -11  -1   4       86.89       50.76     18.88 o
 -10  -1   4      310.73      254.31     21.22 o
  -9  -1   4       31.77       58.21     12.51 o
  -8  -1   4     1770.15     1661.37     34.14 o
  -7  -1   4      596.92      570.82     19.98 o
  -6  -1   4      591.50      702.26     19.61 o
  -5  -1   4     2445.23     2265.10     30.42 o
  -4  -1   4      201.16      128.58     10.23 o
  -3  -1   4     6658.10     6207.04     40.30 o
  -2  -1   4      280.14      256.23     11.00 o
  -1  -1   4     5734.99     5577.22     33.84 o
   0  -1   4      140.61      128.62      8.98 o
   1  -1   4    11102.84    11846.32     55.34 o
   2  -1   4    12641.20    13654.34     65.89 o
   3  -1   4    19073.57    20286.60     87.12 o
   4  -1   4     4968.83     5302.02     49.29 o
   5  -1   4     3205.27     3331.75     43.44 o
   6  -1   4     4366.67     4348.43     53.32 o
   7  -1   4     1529.70     1466.73     35.43 o
   8  -1   4       10.25       21.94     13.48 o
   9  -1   4       65.90       50.69     14.64 o
  10  -1   4        3.54      -17.52     17.52 o
  11  -1   4      145.88      123.18     18.62 o
  12  -1   4      459.88      473.11     47.17 o
 -14   0   4        9.62      -31.97     31.97 o
 -13   0   4       56.25       16.83     27.43 o
 -12   0   4        2.89      -16.70     16.70 o
 -11   0   4       12.93       20.95     16.45 o
 -10   0   4      297.12      286.97     19.61 o
  -9   0   4     1040.03     1024.12     30.20 o
  -8   0   4     1723.42     1658.80     33.88 o
  -7   0   4     2492.48     2331.46     35.75 o
  -6   0   4      889.22      829.54     21.10 o
  -5   0   4       42.43       46.56      8.01 o
  -4   0   4        1.49       -8.20      8.20 o
  -3   0   4      112.67      119.77      9.45 o
  -2   0   4     3884.85     3839.58     29.51 o
  -1   0   4     6112.85     5745.83     33.95 o
   0   0   4     2146.28     2163.27     81.60 o
   1   0   4     5616.46     5625.16     38.86 o
   2   0   4    45714.93    57311.00    524.40 o
   3   0   4    20116.67    20975.48     89.96 o
   4   0   4     8139.91     8551.89     62.94 o
   5   0   4        1.47        9.86     10.59 o
   6   0   4      931.18      934.89     26.69 o
   7   0   4       60.01       42.04     16.30 o
   8   0   4      440.43      424.03     24.93 o
   9   0   4      376.05      396.50     25.68 o
  10   0   4      220.88      287.20     23.44 o
  11   0   4        1.71        3.29     17.74 o
  12   0   4      341.31      382.85     40.77 o
 -14   1   4        1.79      -18.51     26.97 o
 -13   1   4       11.67      -12.59     25.72 o
 -12   1   4       46.03       40.64     15.30 o
 -11   1   4       83.70       71.27     14.59 o
 -10   1   4       51.74       43.66     12.18 o
  -9   1   4      837.38      765.11     26.95 o
  -8   1   4      151.91      170.10     15.82 o
  -7   1   4      460.78      391.07     17.59 o
  -6   1   4      670.88      621.88     18.86 o
  -5   1   4      253.60      266.32     13.48 o
  -4   1   4     1189.71     1246.19     20.73 o
  -3   1   4    18396.79    17146.94     65.89 o
  -2   1   4    11283.50    10735.83     49.23 o
  -1   1   4    13981.32    13191.16     54.01 o
   0   1   4     2715.88     2663.56     98.43 o
   1   1   4        2.07       14.14      6.41 o
   2   1   4     6558.67     7034.64     49.32 o
   3   1   4     5020.70     5241.60     46.61 o
   4   1   4       59.72       85.95      9.66 o
   5   1   4      260.49      298.21     17.82 o
   6   1   4       89.19       80.75     12.16 o
   7   1   4      421.75      457.54     22.49 o
   8   1   4     1814.33     1838.12     42.66 o
   9   1   4     2289.08     2174.19     49.12 o
  10   1   4     1230.49     1261.36     41.42 o
  11   1   4      235.19      303.18     25.51 o
 -14   2   4        6.03      -27.81     30.59 o
 -13   2   4        1.45       18.94     27.51 o
 -12   2   4       18.74       35.75     18.77 o
 -11   2   4      173.95      188.06     16.90 o
 -10   2   4      274.66      255.67     20.45 o
  -9   2   4        8.46      -15.43     15.43 o
  -8   2   4      128.95       88.92     12.68 o
  -7   2   4      125.66      137.55     12.94 o
  -6   2   4      329.83      316.98     14.19 o
  -5   2   4      131.96      144.53     11.47 o
  -4   2   4      400.85      394.02     13.69 o
  -3   2   4     1090.47      945.83     17.50 o
  -2   2   4     7746.81     7170.80     43.08 o
  -1   2   4     8583.87     7852.82     45.08 o
   0   2   4       10.60       18.02      5.16 o
   1   2   4      207.97      279.89     11.58 o
   2   2   4        4.96        0.71      8.11 o
   3   2   4       38.46       64.62      8.27 o
   4   2   4     3464.54     3545.04     43.05 o
   5   2   4     4460.02     4556.05     53.30 o
   6   2   4      597.10      597.03     23.68 o
   7   2   4      382.11      360.27     20.69 o
   8   2   4      734.72      698.06     30.68 o
   9   2   4     1738.38     1755.55     45.61 o
  10   2   4      697.16      663.70     35.02 o
  11   2   4      191.82      219.44     19.65 o
 -14   3   4      128.29      143.21     36.45 o
 -13   3   4        0.57        6.35     27.23 o
 -12   3   4       30.08       26.59     17.67 o
 -11   3   4      313.69      341.09     22.92 o
 -10   3   4      228.30      244.97     18.88 o
  -9   3   4       69.62       52.33     12.74 o
  -8   3   4       87.34       69.34     11.71 o
  -7   3   4      343.18      293.00     16.75 o
  -6   3   4     2264.69     2155.91     32.79 o
  -5   3   4      500.51      440.62     16.55 o
  -4   3   4      938.74     1000.66     20.15 o
  -3   3   4      409.56      408.85     13.50 o
  -2   3   4     3737.90     3662.44     33.84 o
  -1   3   4      724.51      647.54     15.44 o
   0   3   4      378.02      383.38     32.51 o
   1   3   4     1407.48     1517.94     24.45 o
   2   3   4      215.62      210.36     12.57 o
   3   3   4     1348.15     1335.20     26.54 o
   4   3   4     6318.52     6416.79     59.54 o
   5   3   4     4405.29     4474.83     54.68 o
   6   3   4     1329.87     1425.35     34.98 o
   7   3   4      217.24      172.54     16.34 o
   8   3   4      171.41      166.42     16.68 o
   9   3   4      126.97      125.50     17.11 o
  10   3   4       25.36       39.91     19.09 o
  11   3   4       10.64      -10.76     22.02 o
 -14   4   4      275.40      320.48     39.22 o
 -13   4   4       20.33      -12.89     28.80 o
 -12   4   4       15.33       16.27     14.98 o
 -11   4   4       44.61       39.56     17.05 o
 -10   4   4       68.17       45.68     13.33 o
  -9   4   4      237.70      195.35     18.45 o
  -8   4   4      253.55      232.42     17.69 o
  -7   4   4       77.85      101.56     11.35 o
  -6   4   4      577.58      547.16     19.07 o
  -5   4   4     6117.58     6114.50     52.05 o
  -4   4   4       14.93       23.38      8.89 o
  -3   4   4       72.38       71.62      7.77 o
  -2   4   4      653.19      735.97     17.98 o
  -1   4   4       72.53       69.79      7.49 o
   0   4   4      884.11      933.68     36.29 o
   1   4   4     2401.83     2584.66     33.43 o
   2   4   4      422.48      417.51     16.81 o
   3   4   4      510.41      517.43     19.52 o
   4   4   4     3801.07     3991.04     49.45 o
   5   4   4     1015.43     1114.75     30.14 o
   6   4   4      265.92      318.01     19.55 o
   7   4   4      132.66      132.11     13.88 o
   8   4   4       42.78       74.35     13.19 o
   9   4   4        1.57       23.36     15.89 o
  10   4   4      235.61      227.34     20.90 o
 -14   5   4      146.83      178.65     35.15 o
 -13   5   4      103.43      167.99     27.70 o
 -12   5   4        1.24       20.51     15.78 o
 -11   5   4        0.06        7.04     16.02 o
 -10   5   4       16.70       35.28     16.01 o
  -9   5   4      239.92      238.81     19.98 o
  -8   5   4      638.10      563.76     22.80 o
  -7   5   4       40.67       49.08     10.81 o
  -6   5   4      250.63      204.50     16.92 o
  -5   5   4     2423.80     2483.68     35.47 o
  -4   5   4      212.53      159.98     12.59 o
  -3   5   4       86.73      111.59     10.81 o
  -2   5   4       13.56       14.03      8.89 o
  -1   5   4     2382.36     2275.84     31.69 o
   0   5   4     4654.19     4896.09    222.06 o
   1   5   4     5906.38     6256.79     55.09 o
   2   5   4     1023.13     1050.92     25.81 o
   3   5   4       77.92       67.27     10.23 o
   4   5   4     1990.77     2008.52     38.04 o
   5   5   4      447.85      437.01     22.00 o
   6   5   4      159.70      188.14     17.97 o
   7   5   4      195.06      190.16     16.83 o
   8   5   4      160.21      171.46     17.46 o
   9   5   4        2.20       10.74     18.32 o
  10   5   4      342.00      361.80     29.40 o
 -14   6   4        2.95       -9.84     31.52 o
 -13   6   4       32.47       69.17     26.87 o
 -12   6   4       23.85       32.07     18.43 o
 -11   6   4        0.23        1.81     16.25 o
 -10   6   4      141.17      122.01     15.80 o
  -9   6   4      569.89      511.32     25.57 o
  -8   6   4      790.43      836.97     27.70 o
  -7   6   4      297.32      280.12     17.48 o
  -6   6   4     1171.80     1107.86     27.70 o
  -5   6   4       55.81       64.82      9.94 o
  -4   6   4      416.60      384.51     17.31 o
  -3   6   4     1443.60     1374.63     27.27 o
  -2   6   4       43.83       46.76      8.39 o
  -1   6   4      523.85      554.54     19.68 o
   0   6   4     2229.20     2336.36     45.62 o
   1   6   4     6930.35     7317.35     63.57 o
   2   6   4     2998.65     3126.05     43.96 o
   3   6   4        8.67       23.44     12.10 o
   4   6   4      117.60      106.92     13.43 o
   5   6   4        2.94       -3.72     12.94 o
   6   6   4      798.28      737.21     30.57 o
   7   6   4     1080.18     1055.48     37.30 o
   8   6   4      386.46      414.45     28.18 o
   9   6   4        0.30        5.68     18.47 o
  10   6   4       71.57        1.23     24.11 o
 -13   7   4       23.80       -6.91     28.42 o
 -12   7   4       47.68       33.17     19.22 o
 -11   7   4        7.47       21.63     15.59 o
 -10   7   4        0.79      -11.92     16.12 o
  -9   7   4      212.72      213.91     19.78 o
  -8   7   4      417.33      339.00     20.19 o
  -7   7   4      584.47      565.58     24.30 o
  -6   7   4       37.02       43.12     10.48 o
  -5   7   4      642.31      621.94     22.34 o
  -4   7   4     1500.37     1431.94     30.33 o
  -3   7   4     3256.70     3197.88     42.80 o
  -2   7   4     2478.90     2415.82     37.43 o
  -1   7   4       94.74       73.23     11.06 o
   0   7   4       78.08       78.67      8.08 o
   1   7   4      592.35      645.25     24.35 o
   2   7   4      188.50      208.25     17.57 o
   3   7   4      262.52      278.10     19.12 o
   4   7   4       53.48       48.76     11.84 o
   5   7   4       25.89       17.74     15.39 o
   6   7   4      812.58      760.74     30.98 o
   7   7   4      966.24     1008.88     37.97 o
   8   7   4      817.57      891.77     40.45 o
   9   7   4      145.04      136.63     20.95 o
 -13   8   4       89.53      116.69     30.95 o
 -12   8   4       71.84       84.25     16.02 o
 -11   8   4       33.48       70.30     14.38 o
 -10   8   4       14.49       12.57     15.28 o
  -9   8   4        0.03       25.42     13.80 o
  -8   8   4       20.22       28.24     14.72 o
  -7   8   4      311.69      284.58     21.25 o
  -6   8   4      408.74      373.98     21.38 o
  -5   8   4       58.31       64.47     10.85 o
  -4   8   4      779.71      734.20     24.67 o
  -3   8   4     1264.35     1281.53     30.67 o
  -2   8   4      962.82     1036.93     28.09 o
  -1   8   4      513.34      532.31     21.59 o
   0   8   4        0.68       -3.52     12.12 o
   1   8   4      875.29      830.75     27.02 o
   2   8   4      869.47      924.82     30.37 o
   3   8   4     1599.79     1608.97     37.86 o
   4   8   4     1124.91     1116.42     34.36 o
   5   8   4       30.11       45.44     16.38 o
   6   8   4      319.05      334.03     25.38 o
   7   8   4      381.57      371.70     28.13 o
   8   8   4      439.75      438.77     32.85 o
 -12   9   4       85.18       88.92     17.39 o
 -11   9   4       34.63       20.71     17.29 o
 -10   9   4        6.74       11.39     15.43 o
  -9   9   4       11.87       -7.88     15.97 o
  -8   9   4       54.09       31.97     16.45 o
  -7   9   4      135.52      164.83     15.11 o
  -6   9   4      368.96      371.55     22.39 o
  -5   9   4      243.88      245.83     18.36 o
  -4   9   4       16.47        9.00     13.33 o
  -3   9   4        1.23       18.43     12.74 o
  -2   9   4       29.97       15.50     15.02 o
  -1   9   4        0.20        9.88     13.35 o
   0   9   4       53.32       50.04     15.40 o
   1   9   4        0.49      -13.41     13.41 o
   2   9   4      954.40     1007.89     32.48 o
   3   9   4     2416.91     2391.29     48.93 o
   4   9   4      878.10      932.98     34.49 o
   5   9   4      172.46      172.58     17.98 o
   6   9   4        6.02        0.00     17.95 o
   7   9   4       11.83       20.41     19.03 o
   8   9   4        3.87       32.23     20.90 o
 -12  10   4       26.54       20.17     20.92 o
 -11  10   4       20.18       14.23     19.37 o
 -10  10   4       60.47       12.10     19.29 o
  -9  10   4        0.07        4.67     15.02 o
  -8  10   4       12.73       -8.63     16.14 o
  -7  10   4      216.82      191.31     16.30 o
  -6  10   4      292.33      299.35     21.68 o
  -5  10   4       93.36       71.53     14.49 o
  -4  10   4        0.13        0.73     12.33 o
  -3  10   4       16.39       20.58     12.51 o
  -2  10   4      574.60      550.11     25.06 o
  -1  10   4      739.72      714.74     27.34 o
   0  10   4      523.46      523.70     21.74 o
   1  10   4       73.13       86.66     13.45 o
   2  10   4      199.35      223.12     20.24 o
   3  10   4      581.00      596.20     29.51 o
   4  10   4       69.03       88.52     15.07 o
   5  10   4        1.51        2.09     17.14 o
   6  10   4       11.11       29.02     18.21 o
   7  10   4        1.99      -19.07     19.07 o
 -11  11   4        0.19       35.91     20.10 o
 -10  11   4       50.78       51.66     19.20 o
  -9  11   4      242.56      245.68     24.00 o
  -8  11   4        0.05       -6.63     17.65 o
  -7  11   4       52.51       50.82     13.28 o
  -6  11   4       32.25       34.06     17.28 o
  -5  11   4       22.62       14.83     15.61 o
  -4  11   4        6.72        9.52     12.61 o
  -3  11   4       19.86       16.57     15.28 o
  -2  11   4      117.42      109.79     14.16 o
  -1  11   4      844.40      849.04     31.99 o
   0  11   4      543.80      541.30     19.87 o
   1  11   4       23.08       16.32     16.85 o
   2  11   4       11.29        2.75     16.79 o
   3  11   4        5.56        4.82     16.51 o
   4  11   4       24.43       23.05     17.54 o
   5  11   4      232.20      237.14     22.19 o
   6  11   4      181.48      169.89     21.44 o
 -10  12   4      123.75      121.30     18.75 o
  -9  12   4      231.95      268.78     26.44 o
  -8  12   4       33.17       39.01     18.36 o
  -7  12   4        0.03       -9.79     17.35 o
  -6  12   4        2.11      -15.59     15.59 o
  -5  12   4       90.56       90.19     15.37 o
  -4  12   4       71.55       70.58     14.81 o
  -3  12   4       33.03       44.84     13.60 o
  -2  12   4       20.52       -9.77     17.69 o
  -1  12   4      150.68      139.60     17.11 o
   0  12   4      496.16      503.50     24.47 o
   1  12   4       44.82       39.84     17.63 o
   2  12   4       68.06       75.92     15.13 o
   3  12   4        9.42        8.44     16.99 o
   4  12   4      110.65      124.59     17.78 o
  -9  13   4       61.76       66.58     22.26 o
  -8  13   4       25.49       59.37     15.56 o
  -7  13   4        2.14      -18.54     18.54 o
  -6  13   4       23.22       12.46     17.61 o
  -5  13   4      144.11      112.58     19.33 o
  -4  13   4      380.09      354.97     26.58 o
  -3  13   4      150.42      160.24     17.85 o
  -2  13   4        0.52       19.61     15.99 o
  -1  13   4        0.98       -6.97     17.05 o
   0  13   4        2.55        8.50     33.12 o
   1  13   4       15.11      -13.86     18.25 o
   2  13   4      124.15      112.13     18.25 o
   3  13   4        6.60       31.00     19.16 o
  -7  14   4       47.35       46.41     21.38 o
  -6  14   4        6.14        0.00     21.16 o
  -5  14   4       57.01       53.21     20.69 o
  -4  14   4       98.94       51.47     21.76 o
  -3  14   4      139.57      137.64     18.99 o
  -2  14   4       48.48       34.53     18.75 o
  -1  14   4        2.91      -19.03     19.03 o
   0  14   4       89.37       95.69     12.76 o
   1  14   4      147.91      165.37     20.62 o
  -4 -16   5      343.50      318.63     31.28 o
  -3 -16   5      168.66      187.11     20.94 o
  -2 -16   5        5.70       45.34     17.52 o
  -1 -16   5      236.51      243.06     21.81 o
   0 -16   5        2.47      -13.58     13.58 o
   1 -16   5      164.01      178.22     18.75 o
   2 -16   5      338.95      359.92     27.83 o
   3 -16   5      315.63      320.98     27.51 o
   4 -16   5       67.26       29.86     20.92 o
   5 -16   5       22.89       24.97     20.49 o
  -5 -15   5        2.40       30.96     18.73 o
  -4 -15   5       69.80       86.10     17.29 o
  -3 -15   5        1.97       -1.05     17.91 o
  -2 -15   5      223.67      258.64     23.29 o
  -1 -15   5      779.36      695.07     34.89 o
   0 -15   5      145.21      134.24     12.39 o
   1 -15   5      192.84      165.02     17.95 o
   2 -15   5      536.57      529.96     31.28 o
   3 -15   5      534.49      580.52     30.87 o
   4 -15   5      291.25      273.23     26.76 o
   5 -15   5        4.59        8.78     19.07 o
   6 -15   5       70.77       81.97     17.59 o
  -7 -14   5      341.07      337.60     30.05 o
  -6 -14   5      200.00      150.15     19.59 o
  -5 -14   5       34.26        9.47     19.39 o
  -4 -14   5       72.59       77.41     15.11 o
  -3 -14   5       41.86       45.36     19.09 o
  -2 -14   5      736.20      711.40     32.66 o
  -1 -14   5     1290.10     1261.99     41.57 o
   0 -14   5      358.94      380.94     22.52 o
   1 -14   5       21.17        0.90     16.32 o
   2 -14   5      316.12      291.21     22.88 o
   3 -14   5      144.84      167.75     16.99 o
   4 -14   5       18.06        2.89     15.82 o
   5 -14   5        5.07        8.09     17.56 o
   6 -14   5      217.38      213.58     18.81 o
   7 -14   5        6.47        3.34     19.27 o
   8 -14   5      173.80      183.45     19.78 o
  -8 -13   5       70.52       98.16     16.85 o
  -7 -13   5      249.18      228.16     20.58 o
  -6 -13   5        8.89      -18.49     18.49 o
  -5 -13   5      128.39      125.26     16.55 o
  -4 -13   5      135.38      131.40     15.99 o
  -3 -13   5      239.17      190.25     17.11 o
  -2 -13   5     1287.71     1276.47     38.51 o
  -1 -13   5      983.37      969.90     34.10 o
   0 -13   5      240.96      238.10     15.30 o
   1 -13   5       91.17       86.21     13.04 o
   2 -13   5      119.48      127.20     13.82 o
   3 -13   5        8.08        0.84     14.38 o
   4 -13   5      166.43      165.73     16.27 o
   5 -13   5      415.46      438.54     26.35 o
   6 -13   5      306.72      259.54     23.66 o
   7 -13   5       47.72       27.15     19.70 o
   8 -13   5      132.94      143.90     18.19 o
  -9 -12   5        4.03       -4.71     20.66 o
  -8 -12   5        1.71       21.66     16.66 o
  -7 -12   5        3.17      -15.03     16.57 o
  -6 -12   5      343.77      373.63     26.31 o
  -5 -12   5     1037.03     1027.39     36.38 o
  -4 -12   5      888.84      822.40     32.01 o
  -3 -12   5        5.96       -2.32     16.66 o
  -2 -12   5      698.89      715.17     28.67 o
  -1 -12   5      759.64      727.79     28.67 o
   0 -12   5      425.87      425.63     45.89 o
   1 -12   5      203.83      182.05     14.72 o
   2 -12   5      347.78      308.84     21.53 o
   3 -12   5      143.99      125.59     14.81 o
   4 -12   5      625.81      580.48     27.06 o
   5 -12   5      968.67      948.74     34.42 o
   6 -12   5      258.31      289.77     23.74 o
   7 -12   5       24.99       10.74     17.37 o
   8 -12   5       16.47       34.76     16.62 o
   9 -12   5        0.29      -20.62     20.62 o
 -10 -11   5      131.61      164.35     20.80 o
  -9 -11   5      278.50      215.95     21.23 o
  -8 -11   5       39.13       39.22     17.67 o
  -7 -11   5      306.85      356.86     23.23 o
  -6 -11   5     1617.25     1523.75     41.14 o
  -5 -11   5     2577.76     2587.41     51.04 o
  -4 -11   5     1664.27     1483.30     38.64 o
  -3 -11   5       62.77       55.82     12.94 o
  -2 -11   5      685.34      629.69     25.21 o
  -1 -11   5       18.63        9.11     13.56 o
   0 -11   5       50.11       56.22      8.60 o
   1 -11   5       77.55       56.57     12.81 o
   2 -11   5      255.51      216.26     17.85 o
   3 -11   5      459.10      447.41     21.87 o
   4 -11   5      434.37      453.33     22.06 o
   5 -11   5      808.39      807.48     30.40 o
   6 -11   5      329.37      315.28     22.90 o
   7 -11   5       19.90       21.08     15.69 o
   8 -11   5       22.53       38.85     16.29 o
   9 -11   5      148.66      122.08     18.06 o
  10 -11   5      190.78      169.46     20.86 o
 -11 -10   5      163.79      162.27     21.07 o
 -10 -10   5      710.49      698.14     37.35 o
  -9 -10   5      663.27      672.59     33.73 o
  -8 -10   5      508.03      473.73     28.41 o
  -7 -10   5        3.52       15.11     16.06 o
  -6 -10   5      930.08      912.27     32.18 o
  -5 -10   5     1776.59     1786.43     41.18 o
  -4 -10   5       24.37       31.67     14.36 o
  -3 -10   5      746.54      742.86     26.69 o
  -2 -10   5     1011.24      951.47     28.52 o
  -1 -10   5      712.29      691.99     23.70 o
   0 -10   5     3038.85     3054.59    193.72 o
   1 -10   5     1624.43     1817.52     36.04 o
   2 -10   5      701.75      713.95     25.55 o
   3 -10   5      429.84      438.17     21.70 o
   4 -10   5        2.63       13.26     12.81 o
   5 -10   5      373.52      326.81     21.61 o
   6 -10   5        6.69       16.53     14.23 o
   7 -10   5      192.02      200.11     19.68 o
   8 -10   5        1.31        3.79     16.01 o
   9 -10   5      494.95      498.17     29.28 o
  10 -10   5      615.13      607.26     34.53 o
 -11  -9   5       67.53       65.01     21.91 o
 -10  -9   5      677.04      708.63     34.25 o
  -9  -9   5      983.36     1061.64     37.84 o
  -8  -9   5      858.23      830.53     33.82 o
  -7  -9   5       53.28       60.45     12.87 o
  -6  -9   5       72.52       66.45     12.92 o
  -5  -9   5      400.84      347.24     21.46 o
  -4  -9   5     4758.87     4401.77     55.17 o
  -3  -9   5     9019.66     8838.80     74.50 o
  -2  -9   5     5038.19     5057.35     56.05 o
  -1  -9   5        0.26       18.19     11.43 o
   0  -9   5     2429.93     2507.30    127.64 o
   1  -9   5     5581.83     5908.40     58.45 o
   2  -9   5     4578.03     4942.81     54.25 o
   3  -9   5      260.63      268.76     17.76 o
   4  -9   5      263.23      301.69     17.72 o
   5  -9   5       28.61       15.54     14.70 o
   6  -9   5      298.90      270.11     21.29 o
   7  -9   5      865.95      852.19     31.39 o
   8  -9   5      209.47      182.09     16.90 o
   9  -9   5      149.34      139.51     17.07 o
  10  -9   5      370.79      326.12     25.94 o
  11  -9   5       59.32       69.10     17.87 o
 -12  -8   5      150.17      140.80     38.40 o
 -11  -8   5        3.53        1.10     18.41 o
 -10  -8   5      343.40      273.45     24.50 o
  -9  -8   5      516.61      605.71     28.50 o
  -8  -8   5      264.03      288.50     22.09 o
  -7  -8   5      502.31      464.63     23.31 o
  -6  -8   5       89.98       87.74     12.61 o
  -5  -8   5       99.15      112.97     12.68 o
  -4  -8   5     6421.32     6201.83     60.64 o
  -3  -8   5    20172.98    20302.91    105.11 o
  -2  -8   5     7144.58     7063.98     61.11 o
  -1  -8   5      658.73      614.58     19.72 o
   0  -8   5      493.56      501.86     23.49 o
   1  -8   5      727.93      723.74     21.76 o
   2  -8   5      685.85      678.02     21.25 o
   3  -8   5      626.78      620.01     22.54 o
   4  -8   5     1810.58     1807.70     35.52 o
   5  -8   5      713.68      701.76     25.47 o
   6  -8   5      323.83      319.22     20.64 o
   7  -8   5     1481.87     1459.68     38.04 o
   8  -8   5      670.38      655.50     30.96 o
   9  -8   5       52.01       33.67     18.08 o
  10  -8   5        3.66        6.37     18.77 o
  11  -8   5        2.24       -5.88     19.55 o
 -12  -7   5      241.07      236.75     36.57 o
 -11  -7   5        0.73       -5.15     17.16 o
 -10  -7   5      103.18      176.24     16.27 o
  -9  -7   5      131.12      106.62     14.79 o
  -8  -7   5      155.61      126.34     13.84 o
  -7  -7   5     1141.82     1230.71     33.13 o
  -6  -7   5     3101.01     3117.07     46.43 o
  -5  -7   5      219.53      208.94     16.12 o
  -4  -7   5     2328.43     2351.12     36.81 o
  -3  -7   5    11208.13    11056.71     73.41 o
  -2  -7   5     4344.05     4256.96     44.97 o
  -1  -7   5        1.07        2.04      8.46 o
   0  -7   5      312.29      295.92     13.05 o
   1  -7   5      701.21      800.27     20.58 o
   2  -7   5      189.06      193.52     13.19 o
   3  -7   5     2766.16     2754.56     38.57 o
   4  -7   5    15561.66    15930.98     95.10 o
   5  -7   5     6231.68     6001.03     63.40 o
   6  -7   5       14.71       -2.00     14.59 o
   7  -7   5      697.99      662.63     27.57 o
   8  -7   5      274.55      251.21     21.35 o
   9  -7   5       12.55       14.06     15.31 o
  10  -7   5       62.95       53.02     18.79 o
  11  -7   5        0.08       24.22     17.29 o
 -13  -6   5      122.59      152.26     33.22 o
 -12  -6   5       35.82       50.29     29.26 o
 -11  -6   5        0.86       -2.93     16.85 o
 -10  -6   5      144.19      111.44     15.44 o
  -9  -6   5       19.02       14.17     16.70 o
  -8  -6   5      423.65      431.07     23.06 o
  -7  -6   5     2188.75     2217.95     40.84 o
  -6  -6   5     8722.60     8621.66     71.64 o
  -5  -6   5      287.95      284.39     15.97 o
  -4  -6   5     1141.70     1144.17     24.69 o
  -3  -6   5     1949.79     2051.70     30.57 o
  -2  -6   5       70.34       82.58      8.98 o
  -1  -6   5      206.46      254.51     12.53 o
   0  -6   5       44.82       29.83      4.96 o
   1  -6   5        0.28       -1.89      7.56 o
   2  -6   5     1343.24     1447.16     26.07 o
   3  -6   5     7387.03     7624.21     60.08 o
   4  -6   5    11067.36    11401.58     78.46 o
   5  -6   5     2834.60     2988.24     44.34 o
   6  -6   5        0.39       -2.58     14.08 o
   7  -6   5       69.34       64.02     12.59 o
   8  -6   5       76.36       84.26     13.22 o
   9  -6   5      126.57      110.26     14.70 o
  10  -6   5       57.08       57.99     15.05 o
  11  -6   5        2.91        2.28     19.59 o
 -13  -5   5        3.14      -11.62     27.42 o
 -12  -5   5      229.57      276.76     35.20 o
 -11  -5   5      553.71      624.95     30.68 o
 -10  -5   5      439.46      479.46     26.13 o
  -9  -5   5       74.25       53.75     18.02 o
  -8  -5   5     1539.29     1626.28     35.73 o
  -7  -5   5     4427.61     4460.51     53.17 o
  -6  -5   5     4986.93     4860.71     52.07 o
  -5  -5   5      318.14      322.29     15.80 o
  -4  -5   5      629.04      638.69     19.16 o
  -3  -5   5        4.33       18.69      8.91 o
  -2  -5   5     2429.01     2481.07     30.33 o
  -1  -5   5       62.59      144.59     10.22 o
   0  -5   5       11.88       90.07      6.92 o
   1  -5   5     1971.01     1938.52     26.82 o
   2  -5   5      577.68      607.76     17.48 o
   3  -5   5     3282.64     3488.60     40.06 o
   4  -5   5     1390.74     1334.01     27.53 o
   5  -5   5      437.68      457.46     20.82 o
   6  -5   5       11.69       37.28     13.13 o
   7  -5   5        6.81       17.03     13.47 o
   8  -5   5      426.91      391.76     23.23 o
   9  -5   5      703.26      688.09     30.95 o
  10  -5   5      340.21      347.20     26.78 o
  11  -5   5      101.56       84.28     18.58 o
 -14  -4   5        1.88       61.72     22.77 o
 -13  -4   5       70.60       47.17     30.89 o
 -12  -4   5      796.48      858.34     49.17 o
 -11  -4   5     1733.29     1882.62     46.93 o
 -10  -4   5     1392.02     1525.23     39.14 o
  -9  -4   5      575.27      611.16     25.38 o
  -8  -4   5      543.93      544.43     23.08 o
  -7  -4   5     3043.62     2871.90     42.26 o
  -6  -4   5     1816.96     1974.36     33.02 o
  -5  -4   5     1823.21     2071.57     31.69 o
  -4  -4   5     3444.70     3207.52     35.61 o
  -3  -4   5     2381.13     2636.97     30.55 o
  -2  -4   5     5695.86     5679.68     42.47 o
  -1  -4   5     8276.41     7604.45     47.27 o
   0  -4   5       74.79       29.65      4.22 o
   1  -4   5      232.42      174.77     10.12 o
   2  -4   5      596.27      626.42     16.96 o
   3  -4   5     1219.08     1263.58     24.15 o
   4  -4   5      416.79      409.05     17.07 o
   5  -4   5     1825.68     1735.76     33.45 o
   6  -4   5     1312.03     1300.60     32.48 o
   7  -4   5       29.56       24.65     14.01 o
   8  -4   5     1084.29      985.05     33.60 o
   9  -4   5      535.94      494.78     27.99 o
  10  -4   5      362.38      359.54     26.91 o
  11  -4   5       67.41       37.09     21.42 o
  12  -4   5       11.23        8.70     22.19 o
 -14  -3   5       91.77      112.88     34.21 o
 -13  -3   5       18.46       19.67     29.54 o
 -12  -3   5      319.93      290.44     39.82 o
 -11  -3   5     1117.90     1176.07     37.91 o
 -10  -3   5     1549.49     1554.29     38.98 o
  -9  -3   5      290.46      301.69     21.07 o
  -8  -3   5      126.59      122.27     13.13 o
  -7  -3   5        0.70        8.33     11.95 o
  -6  -3   5     3911.58     3924.16     44.56 o
  -5  -3   5    26601.72    26582.17    104.60 o
  -4  -3   5    20914.96    20143.12     83.41 o
  -3  -3   5      353.29      280.71     12.08 o
  -2  -3   5     1400.16     1370.44     20.49 o
  -1  -3   5     3775.93     3464.68     30.78 o
   0  -3   5     1150.48     1137.07     79.21 o
   1  -3   5     3453.46     3937.98     35.22 o
   2  -3   5     2933.52     3616.29     36.81 o
   3  -3   5      811.05      855.85     20.90 o
   4  -3   5      356.45      323.50     15.93 o
   5  -3   5     4575.43     4667.21     52.89 o
   6  -3   5     2711.43     2747.76     45.08 o
   7  -3   5      465.66      431.33     23.49 o
   8  -3   5      446.65      375.57     23.92 o
   9  -3   5      308.97      284.92     23.90 o
  10  -3   5       17.79       13.13     18.02 o
  11  -3   5        0.02       21.37     19.31 o
 -14  -2   5      366.73      395.07     44.24 o
 -13  -2   5       50.27       74.76     23.87 o
 -12  -2   5       29.88       53.67     27.25 o
 -11  -2   5      231.62      223.96     18.17 o
 -10  -2   5        0.12      -16.27     16.27 o
  -9  -2   5      105.67      101.07     14.21 o
  -8  -2   5     2650.36     2588.29     42.21 o
  -7  -2   5       35.91       21.22     11.73 o
  -6  -2   5     8484.20     8392.42     62.79 o
  -5  -2   5    38877.18    38611.16    123.61 o
  -4  -2   5    34015.45    33147.54    105.16 o
  -3  -2   5     3157.84     2876.77     30.09 o
  -2  -2   5     3204.56     3130.18     29.28 o
  -1  -2   5      542.30      520.68     12.96 o
   0  -2   5     8298.54     9269.51    462.49 o
   1  -2   5     1363.46     1386.63     22.00 o
   2  -2   5    18635.68    20900.42     87.42 o
   3  -2   5     8166.48     8900.40     61.85 o
   4  -2   5       80.74       65.81      9.43 o
   5  -2   5     4236.49     4373.95     52.01 o
   6  -2   5     2695.06     2531.18     42.69 o
   7  -2   5      155.57      175.05     15.48 o
   8  -2   5      230.73      219.25     19.78 o
   9  -2   5        5.51      -16.14     16.14 o
  10  -2   5       38.23       34.51     17.50 o
  11  -2   5       82.38      110.63     17.52 o
 -14  -1   5      280.94      331.06     38.81 o
 -13  -1   5       32.43      -16.81     28.07 o
 -12  -1   5        1.74       11.30     15.65 o
 -11  -1   5      132.82      120.08     15.89 o
 -10  -1   5      389.95      339.41     23.55 o
  -9  -1   5     1707.02     1712.58     37.67 o
  -8  -1   5     6297.18     5988.14     61.56 o
  -7  -1   5     4911.78     4953.32     51.56 o
  -6  -1   5     2616.56     2651.45     36.17 o
  -5  -1   5    14625.63    14011.23     74.37 o
  -4  -1   5    19030.39    18188.05     77.62 o
  -3  -1   5      102.89       75.17      8.33 o
  -2  -1   5     2253.90     2146.32     25.34 o
  -1  -1   5       40.52       48.52      6.16 o
   0  -1   5     1505.22     1551.02     77.58 o
   1  -1   5    16479.42    17750.63     75.49 o
   2  -1   5    36011.02    40527.92    123.56 o
   3  -1   5    20395.30    21714.77     97.19 o
   4  -1   5     1031.05     1136.10     26.35 o
   5  -1   5      692.93      734.37     23.53 o
   6  -1   5      861.66      909.04     27.88 o
   7  -1   5        1.53      -14.68     14.68 o
   8  -1   5      176.74      200.26     18.54 o
   9  -1   5       15.31        6.44     16.29 o
  10  -1   5       27.60       28.72     17.54 o
  11  -1   5      151.85      155.10     17.28 o
 -14   0   5       20.03      -31.67     31.67 o
 -13   0   5       68.51       14.60     34.36 o
 -12   0   5       81.73       80.40     15.97 o
 -11   0   5      489.38      537.88     26.39 o
 -10   0   5        5.85        5.17     15.46 o
  -9   0   5     3126.59     3093.00     48.39 o
  -8   0   5     6024.77     5763.68     59.99 o
  -7   0   5     4085.98     3829.17     45.61 o
  -6   0   5       12.21       41.14      8.50 o
  -5   0   5      189.14      186.40     12.48 o
  -4   0   5      131.04      154.21     10.79 o
  -3   0   5     5443.17     5045.36     38.43 o
  -2   0   5     5943.26     5412.52     37.71 o
  -1   0   5      156.56      119.02      9.15 o
   0   0   5        1.16        8.03      4.87 o
   1   0   5      477.09      444.65     14.08 o
   2   0   5    37386.52    40342.47    124.47 o
   3   0   5    28953.98    30485.58    116.33 o
   4   0   5     3801.23     4129.76     47.19 o
   5   0   5     1110.04     1162.60     28.44 o
   6   0   5      497.63      484.97     21.38 o
   7   0   5      281.79      243.25     19.44 o
   8   0   5      513.08      527.35     26.31 o
   9   0   5      392.33      393.59     25.98 o
  10   0   5      119.56      116.26     19.35 o
  11   0   5       10.37       -4.65     19.35 o
 -14   1   5       40.84       52.80     29.68 o
 -13   1   5      325.73      329.66     38.70 o
 -12   1   5      824.75      842.20     34.03 o
 -11   1   5      215.23      206.89     16.75 o
 -10   1   5       78.25       84.60     13.39 o
  -9   1   5     1829.37     1865.39     38.85 o
  -8   1   5     2158.29     1994.29     37.24 o
  -7   1   5      737.76      649.39     21.31 o
  -6   1   5     1021.75      968.56     22.60 o
  -5   1   5      168.20      128.36     11.67 o
  -4   1   5     1985.04     1891.48     25.98 o
  -3   1   5     1287.82     1041.88     19.07 o
  -2   1   5     4324.15     3400.57     31.13 o
  -1   1   5    13207.92    11476.24     56.61 o
   0   1   5      559.10      588.84     19.30 o
   1   1   5     3990.54     4017.71     37.31 o
   2   1   5     9793.70    10203.14     64.23 o
   3   1   5      469.59      573.53     19.65 o
   4   1   5     2114.00     2097.25     34.90 o
   5   1   5     1428.08     1437.90     31.88 o
   6   1   5      179.65      146.85     14.38 o
   7   1   5     1362.80     1329.43     35.58 o
   8   1   5     1011.01      965.83     33.93 o
   9   1   5     1006.21     1011.89     36.77 o
  10   1   5      578.17      476.44     33.09 o
  11   1   5       53.30       48.67     21.74 o
 -14   2   5      173.90      223.40     33.47 o
 -13   2   5      376.33      410.31     39.95 o
 -12   2   5     1385.72     1477.62     41.42 o
 -11   2   5      270.65      345.95     22.60 o
 -10   2   5       64.24      110.73     13.39 o
  -9   2   5      265.77      257.20     20.41 o
  -8   2   5      412.58      404.67     19.50 o
  -7   2   5       63.56       54.98     10.85 o
  -6   2   5     5901.87     5517.74     51.28 o
  -5   2   5     1810.21     1647.81     27.32 o
  -4   2   5      729.06      653.93     16.99 o
  -3   2   5     1293.06      931.69     18.94 o
  -2   2   5       98.61       32.35      6.35 o
  -1   2   5     2958.43     2456.30     28.70 o
   0   2   5      423.91      452.60     33.59 o
   1   2   5       90.26       79.26      7.77 o
   2   2   5       14.53       28.18      7.58 o
   3   2   5     3578.70     3693.96     43.29 o
   4   2   5     2292.66     2309.14     37.50 o
   5   2   5     1340.94     1343.81     33.00 o
   6   2   5      122.14      167.78     15.93 o
   7   2   5      567.80      577.02     26.56 o
   8   2   5      489.22      459.18     26.87 o
   9   2   5      383.33      328.11     28.09 o
  10   2   5      176.01      179.44     19.61 o
  11   2   5       24.70       18.32     19.72 o
 -14   3   5       43.03       65.42     31.17 o
 -13   3   5      134.16      190.16     31.06 o
 -12   3   5      428.23      490.01     27.98 o
 -11   3   5      180.93      171.24     16.17 o
 -10   3   5       37.62       13.52     18.04 o
  -9   3   5      422.48      391.65     21.79 o
  -8   3   5      737.88      729.12     25.32 o
  -7   3   5     6268.40     5876.41     57.91 o
  -6   3   5    10110.05     9463.04     67.62 o
  -5   3   5     6381.15     5967.62     51.13 o
  -4   3   5       52.56       55.35      7.83 o
  -3   3   5     2325.11     2106.79     28.28 o
  -2   3   5      269.61      384.89     13.93 o
  -1   3   5       12.01       10.65      8.24 o
   0   3   5      106.32      140.31      7.72 o
   1   3   5     1542.46     1607.77     27.08 o
   2   3   5      363.25      382.09     16.42 o
   3   3   5     1867.23     1905.89     33.37 o
   4   3   5     8643.67     8611.09     72.54 o
   5   3   5      718.18      706.63     25.81 o
   6   3   5        2.71        7.32     13.24 o
   7   3   5      206.61      185.08     16.01 o
   8   3   5       33.52       34.85     15.30 o
   9   3   5        5.22        8.27     17.63 o
  10   3   5       50.96       47.34     16.23 o
 -14   4   5       36.58       56.79     30.11 o
 -13   4   5        3.65      -12.85     27.75 o
 -12   4   5       17.04      -17.24     19.48 o
 -11   4   5      200.13      216.58     21.35 o
 -10   4   5      684.32      634.81     27.49 o
  -9   4   5      296.05      329.20     21.20 o
  -8   4   5     1085.18      943.10     29.00 o
  -7   4   5     9924.27     9389.01     74.09 o
  -6   4   5    10376.10     9972.51     72.31 o
  -5   4   5     3611.52     3400.31     40.58 o
  -4   4   5      471.32      421.62     16.06 o
  -3   4   5      207.30      232.66     13.15 o
  -2   4   5      318.25      301.97     13.86 o
  -1   4   5      390.13      348.34     13.99 o
   0   4   5     6580.26     6488.74    264.14 o
   1   4   5     6661.17     6428.37     55.77 o
   2   4   5      666.65      672.33     22.15 o
   3   4   5     3035.91     3042.01     43.70 o
   4   4   5     3829.78     3741.57     51.02 o
   5   4   5       81.79       58.70     12.55 o
   6   4   5      681.46      671.39     26.52 o
   7   4   5       53.66       63.93     14.42 o
   8   4   5        6.73       20.52     15.61 o
   9   4   5       48.32       44.37     18.73 o
  10   4   5      291.72      280.15     23.44 o
 -14   5   5        9.98       26.48     29.38 o
 -13   5   5        1.93       -6.54     25.88 o
 -12   5   5      107.84      146.77     16.25 o
 -11   5   5     1176.71     1183.09     37.30 o
 -10   5   5     2548.06     2573.40     50.16 o
  -9   5   5     1646.82     1612.87     38.42 o
  -8   5   5      291.28      293.58     19.68 o
  -7   5   5     3786.29     3642.72     49.23 o
  -6   5   5     5060.91     4874.90     53.38 o
  -5   5   5      205.77      189.91     14.74 o
  -4   5   5      414.35      403.82     16.64 o
  -3   5   5      735.12      689.60     20.17 o
  -2   5   5      156.27      150.66     13.09 o
  -1   5   5     2722.62     2590.75     35.89 o
   0   5   5    14372.15    14637.62    650.13 o
   1   5   5    15853.29    16483.93     93.55 o
   2   5   5     2186.73     2210.66     37.93 o
   3   5   5       18.42       35.47     12.38 o
   4   5   5      318.90      321.61     20.15 o
   5   5   5        9.89        3.01     14.10 o
   6   5   5      240.23      251.39     20.82 o
   7   5   5      300.47      348.94     24.88 o
   8   5   5       61.45       75.88     15.03 o
   9   5   5       58.52       24.00     20.28 o
 -14   6   5      139.55      167.13     33.17 o
 -13   6   5       77.94      109.51     29.56 o
 -12   6   5        0.11       19.12     15.43 o
 -11   6   5      282.85      314.89     24.28 o
 -10   6   5     2177.47     2131.46     46.41 o
  -9   6   5     1370.94     1337.39     36.64 o
  -8   6   5       50.21       38.73     15.05 o
  -7   6   5      361.92      333.44     19.59 o
  -6   6   5        7.32        5.08     13.00 o
  -5   6   5     1870.06     1901.39     34.66 o
  -4   6   5     8779.23     8803.56     68.52 o
  -3   6   5     4625.53     4390.98     48.76 o
  -2   6   5      767.56      727.70     22.34 o
  -1   6   5     1193.62     1258.84     27.98 o
   0   6   5    10756.44    10980.56    452.34 o
   1   6   5    12855.44    12810.49     87.94 o
   2   6   5     1509.12     1496.97     33.43 o
   3   6   5      111.35      133.10     13.20 o
   4   6   5       41.84       27.88     14.38 o
   5   6   5      147.31      145.26     15.09 o
   6   6   5     1250.58     1297.23     39.11 o
   7   6   5      804.25      649.73     34.01 o
   8   6   5      264.61      241.57     21.14 o
   9   6   5        0.13       -7.26     20.10 o
 -13   7   5      418.77      424.24     43.25 o
 -12   7   5      109.39       96.01     17.80 o
 -11   7   5        0.19      -15.63     15.63 o
 -10   7   5      256.24      253.21     24.32 o
  -9   7   5       78.37      111.90     15.11 o
  -8   7   5       80.49       52.72     13.24 o
  -7   7   5      135.85      126.08     14.10 o
  -6   7   5       14.38       27.66     12.62 o
  -5   7   5     1708.81     1757.09     35.22 o
  -4   7   5     4281.49     4230.61     51.08 o
  -3   7   5     5670.15     5609.83     57.89 o
  -2   7   5     3840.37     3948.01     49.83 o
  -1   7   5       22.81       34.64     12.38 o
   0   7   5     1539.11     1613.85     35.69 o
   1   7   5     2555.29     2683.94     44.15 o
   2   7   5      193.92      209.93     17.87 o
   3   7   5     1402.22     1390.05     35.78 o
   4   7   5       76.79      103.89     14.59 o
   5   7   5      362.73      414.26     24.32 o
   6   7   5      546.21      579.21     30.72 o
   7   7   5      479.78      559.23     31.23 o
   8   7   5      631.60      579.90     36.19 o
 -13   8   5      252.98      260.90     37.16 o
 -12   8   5       53.05       31.58     20.97 o
 -11   8   5        2.11      -16.57     16.57 o
 -10   8   5        6.52       14.59     15.58 o
  -9   8   5      152.25      180.48     16.19 o
  -8   8   5     1281.86     1217.10     35.39 o
  -7   8   5     2092.57     2112.39     42.92 o
  -6   8   5      418.08      443.87     22.30 o
  -5   8   5       29.54       45.25     10.96 o
  -4   8   5     1038.68     1171.83     30.03 o
  -3   8   5      669.53      710.05     25.10 o
  -2   8   5      515.84      502.23     23.31 o
  -1   8   5      126.72      116.44     12.61 o
   0   8   5      130.77      145.46      9.44 o
   1   8   5      153.29      183.88     17.95 o
   2   8   5     1883.48     1901.90     42.11 o
   3   8   5     3199.15     3202.57     55.22 o
   4   8   5      855.36      887.97     32.40 o
   5   8   5       29.35       27.51     18.56 o
   6   8   5      115.35      126.94     18.54 o
   7   8   5      400.91      384.83     31.51 o
   8   8   5      236.11      240.52     22.97 o
 -12   9   5        1.45       15.97     18.19 o
 -11   9   5       12.80       22.04     17.89 o
 -10   9   5       10.74       33.80     16.88 o
  -9   9   5      253.45      269.38     23.10 o
  -8   9   5     1570.12     1627.63     42.04 o
  -7   9   5     1332.90     1368.78     37.30 o
  -6   9   5      265.51      254.90     19.14 o
  -5   9   5       62.28       40.58     12.14 o
  -4   9   5       13.92      -14.10     14.10 o
  -3   9   5      251.39      238.13     17.67 o
  -2   9   5      461.50      500.04     23.12 o
  -1   9   5     1083.84     1076.86     31.66 o
   0   9   5      388.23      366.40     16.17 o
   1   9   5      355.88      336.63     22.67 o
   2   9   5     1508.91     1564.78     40.38 o
   3   9   5     1181.11     1176.31     37.24 o
   4   9   5      286.47      333.64     25.34 o
   5   9   5        2.66      -13.32     18.41 o
   6   9   5       21.64       -6.61     18.94 o
   7   9   5        0.06      -20.51     20.51 o
 -12  10   5      130.28      138.26     19.85 o
 -11  10   5      208.74      213.00     20.97 o
 -10  10   5       36.42       40.08     17.87 o
  -9  10   5      179.95      171.67     18.28 o
  -8  10   5      675.44      645.56     32.50 o
  -7  10   5      945.65     1007.50     33.82 o
  -6  10   5       37.02       40.41     15.37 o
  -5  10   5        4.78       -7.81     14.25 o
  -4  10   5       14.49       26.44     13.07 o
  -3  10   5       89.06       92.18     13.15 o
  -2  10   5      931.07      890.36     31.15 o
  -1  10   5     1717.43     1746.76     42.64 o
   0  10   5     1712.33     1741.53     34.50 o
   1  10   5       17.19        9.13     16.27 o
   2  10   5      331.75      320.10     26.15 o
   3  10   5      126.39      131.74     16.04 o
   4  10   5       61.81       73.21     15.52 o
   5  10   5      128.77       83.33     18.58 o
   6  10   5       15.05       30.81     20.19 o
 -11  11   5      317.58      322.29     29.47 o
 -10  11   5       59.97       83.42     16.23 o
  -9  11   5       29.77       -2.05     17.63 o
  -8  11   5      129.93       94.26     17.44 o
  -7  11   5       25.64       23.18     17.63 o
  -6  11   5       87.68       74.35     15.59 o
  -5  11   5      691.97      694.49     29.79 o
  -4  11   5       84.42       93.51     14.57 o
  -3  11   5      109.45       96.52     14.70 o
  -2  11   5     1261.14     1377.52     38.96 o
  -1  11   5     1407.01     1454.86     42.54 o
   0  11   5      727.07      653.04     22.02 o
   1  11   5        1.43      -16.71     16.71 o
   2  11   5       66.66       50.39     15.02 o
   3  11   5       41.83       71.12     14.36 o
   4  11   5      461.75      424.07     31.39 o
   5  11   5      336.63      315.12     30.25 o
 -10  12   5      173.11      184.05     19.85 o
  -9  12   5        2.25       12.21     18.81 o
  -8  12   5       11.24       -5.29     19.22 o
  -7  12   5      142.81      146.92     17.50 o
  -6  12   5      534.92      560.48     30.98 o
  -5  12   5      945.24      926.71     37.11 o
  -4  12   5      476.47      506.30     29.28 o
  -3  12   5       14.48       24.60     15.76 o
  -2  12   5      699.01      779.82     32.01 o
  -1  12   5      620.89      602.87     32.07 o
   0  12   5      228.89      229.50     14.19 o
   1  12   5        9.62        3.08     16.98 o
   2  12   5       45.87       30.68     20.38 o
   3  12   5       20.51       32.37     16.81 o
   4  12   5      231.40      237.14     24.13 o
  -8  13   5       68.14       58.36     21.81 o
  -7  13   5      141.40      115.96     18.88 o
  -6  13   5      601.77      638.24     35.45 o
  -5  13   5      893.83      951.83     39.84 o
  -4  13   5      585.69      566.71     34.01 o
  -3  13   5      160.15      188.76     17.69 o
  -2  13   5       88.48       59.07     16.51 o
  -1  13   5      269.96      262.02     26.02 o
   0  13   5       14.06       -0.61     27.78 o
   1  13   5      290.51      288.86     23.57 o
   2  13   5      276.19      232.05     22.77 o
  -6  14   5       36.69        0.00     20.34 o
  -5  14   5      158.87       89.05     21.38 o
  -4  14   5       24.65       -6.85     20.17 o
  -3  14   5        0.12       29.69     17.98 o
  -2  14   5       12.72       -4.52     19.63 o
  -1  14   5        3.74        2.32     17.87 o
  -4 -16   6       32.63       37.87     21.57 o
  -3 -16   6        4.44       -2.24     18.02 o
  -2 -16   6       15.80       24.28     17.44 o
  -1 -16   6        2.14       22.02     16.90 o
   0 -16   6       15.12       19.69     12.96 o
   1 -16   6      110.13       99.93     17.18 o
   2 -16   6       53.55       15.24     20.02 o
   3 -16   6        0.23       20.32     17.93 o
   4 -16   6       37.72       17.44     20.64 o
  -6 -15   6       17.99      -18.96     21.78 o
  -5 -15   6        5.95       -4.54     19.14 o
  -4 -15   6        0.50      -19.89     19.89 o
  -3 -15   6       63.55       69.53     15.71 o
  -2 -15   6      170.39      138.70     18.10 o
  -1 -15   6       15.00      -13.05     19.18 o
   0 -15   6       48.89       30.42     13.46 o
   1 -15   6       94.34       88.00     15.87 o
   2 -15   6        6.50        1.98     16.98 o
   3 -15   6        1.82      -10.37     16.90 o
   4 -15   6       36.06       37.48     19.09 o
   5 -15   6       16.10        3.34     18.86 o
   6 -15   6       17.65       26.93     19.85 o
  -7 -14   6      240.04      220.69     22.49 o
  -6 -14   6      147.65      101.20     18.97 o
  -5 -14   6       15.94       10.42     17.65 o
  -4 -14   6       11.64        1.01     17.61 o
  -3 -14   6      102.63       96.91     15.76 o
  -2 -14   6      158.49      133.18     17.22 o
  -1 -14   6       78.97       89.59     16.79 o
   0 -14   6        0.63       18.22     11.79 o
   1 -14   6       11.03       -1.79     15.03 o
   2 -14   6        0.26        9.11     14.57 o
   3 -14   6        6.07      -16.92     16.92 o
   4 -14   6        6.95      -16.45     16.45 o
   5 -14   6       14.76       18.58     16.19 o
   6 -14   6       38.50       22.86     19.68 o
   7 -14   6       76.37       87.12     17.46 o
  -8 -13   6        5.25       14.98     18.34 o
  -7 -13   6       89.93       16.10     20.45 o
  -6 -13   6       13.43       14.08     18.30 o
  -5 -13   6        2.02       -7.66     17.18 o
  -4 -13   6        3.30        4.41     15.07 o
  -3 -13   6       57.76       24.00     18.51 o
  -2 -13   6       62.55       70.56     14.79 o
  -1 -13   6       40.04       33.88     17.22 o
   0 -13   6       39.07       36.86      9.54 o
   1 -13   6       18.91       35.22     15.18 o
   2 -13   6       71.60       81.61     13.97 o
   3 -13   6      282.08      249.96     21.12 o
   4 -13   6       66.11       79.22     12.81 o
   5 -13   6        8.25       -4.78     16.06 o
   6 -13   6       15.47       -8.12     18.04 o
   7 -13   6       36.91       35.45     19.42 o
   8 -13   6       17.76       20.71     18.71 o
  -9 -12   6       14.13       49.88     18.23 o
  -8 -12   6        0.84        8.55     17.46 o
  -7 -12   6       58.28       41.65     19.44 o
  -6 -12   6      126.32      117.02     17.26 o
  -5 -12   6      217.52      199.48     18.00 o
  -4 -12   6      123.91      114.54     15.56 o
  -3 -12   6        0.00       -6.24     14.64 o
  -2 -12   6        6.40       -6.80     15.31 o
  -1 -12   6       57.96       39.44     14.53 o
   0 -12   6       19.81        2.50     10.39 o
   1 -12   6      669.04      618.56     25.66 o
   2 -12   6      453.42      502.25     24.39 o
   3 -12   6      306.31      319.07     21.57 o
   4 -12   6       14.45       -4.05     16.38 o
   5 -12   6       40.39       69.17     12.57 o
   6 -12   6       94.85       99.11     15.54 o
   7 -12   6       58.32       68.58     15.11 o
   8 -12   6        3.84        7.62     18.13 o
   9 -12   6       65.25       47.88     17.54 o
 -10 -11   6      194.32      186.35     21.93 o
  -9 -11   6      107.96      117.69     17.54 o
  -8 -11   6        1.80       10.93     16.85 o
  -7 -11   6       65.22      106.41     14.85 o
  -6 -11   6      467.30      489.71     25.72 o
  -5 -11   6      785.54      826.01     31.88 o
  -4 -11   6      230.47      265.94     20.06 o
  -3 -11   6       75.29       80.77     12.18 o
  -2 -11   6        5.83        2.73     13.47 o
  -1 -11   6      129.83      127.59     13.04 o
   0 -11   6       58.52       67.07     15.89 o
   1 -11   6       47.21       48.05     11.63 o
   2 -11   6      264.55      240.86     18.62 o
   3 -11   6      120.40      117.38     12.89 o
   4 -11   6      132.69      123.02     14.55 o
   5 -11   6       36.27       22.69     13.99 o
   6 -11   6      137.24      125.16     15.22 o
   7 -11   6       41.64       20.94     16.60 o
   8 -11   6       59.05       17.59     18.06 o
   9 -11   6       61.90       84.02     16.30 o
 -11 -10   6      371.92      388.77     30.76 o
 -10 -10   6      471.03      500.38     32.35 o
  -9 -10   6      178.73      202.48     20.32 o
  -8 -10   6      196.33      185.15     17.18 o
  -7 -10   6       14.57        1.66     16.86 o
  -6 -10   6      152.94      153.53     15.71 o
  -5 -10   6      103.18       98.16     13.28 o
  -4 -10   6      380.11      317.92     20.86 o
  -3 -10   6      217.38      188.64     18.45 o
  -2 -10   6       26.05       24.69     14.55 o
  -1 -10   6      254.54      222.93     17.20 o
   0 -10   6      443.57      490.22     20.85 o
   1 -10   6       56.46       60.94     11.86 o
   2 -10   6       27.39       60.21     10.14 o
   3 -10   6       14.67       11.02     12.29 o
   4 -10   6       52.94       52.05     11.54 o
   5 -10   6      647.78      662.30     26.39 o
   6 -10   6      251.61      257.31     20.45 o
   7 -10   6        0.62        3.57     14.21 o
   8 -10   6       30.12       44.77     14.01 o
   9 -10   6      253.11      237.56     19.80 o
  10 -10   6       31.72       37.78     19.27 o
 -12  -9   6       13.60       -2.54     33.28 o
 -11  -9   6       45.17       57.24     20.47 o
 -10  -9   6      396.67      449.82     27.71 o
  -9  -9   6      839.54      809.91     34.10 o
  -8  -9   6      406.43      435.67     25.83 o
  -7  -9   6        5.32       -5.40     14.49 o
  -6  -9   6       24.86       21.18     15.07 o
  -5  -9   6      175.78      191.67     18.71 o
  -4  -9   6     2328.07     2295.51     41.05 o
  -3  -9   6     3720.44     3623.98     49.64 o
  -2  -9   6      259.95      267.81     17.65 o
  -1  -9   6      171.54      170.96     15.00 o
   0  -9   6       45.92       42.40      9.51 o
   1  -9   6      136.10      125.15     11.71 o
   2  -9   6       94.49      104.21     11.65 o
   3  -9   6      155.32      159.77     15.43 o
   4  -9   6      236.13      235.20     18.15 o
   5  -9   6      109.88       97.64     13.75 o
   6  -9   6      199.92      204.54     19.68 o
   7  -9   6        6.40       27.98     15.03 o
   8  -9   6      144.22      164.18     16.02 o
   9  -9   6      182.80      187.62     17.52 o
  10  -9   6       33.76       34.29     18.13 o
 -12  -8   6      114.31      167.45     34.51 o
 -11  -8   6        1.30       -3.23     18.97 o
 -10  -8   6      150.25      150.10     17.24 o
  -9  -8   6      174.92      186.31     17.48 o
  -8  -8   6      118.78      103.28     14.83 o
  -7  -8   6        2.00      -16.08     16.08 o
  -6  -8   6        0.47      -10.40     14.25 o
  -5  -8   6      126.64      130.69     13.04 o
  -4  -8   6     1684.08     1712.73     34.49 o
  -3  -8   6     4199.20     4333.96     50.87 o
  -2  -8   6     1150.43     1228.15     27.47 o
  -1  -8   6      191.27      194.62     13.78 o
   0  -8   6      101.04      108.16     20.57 o
   1  -8   6      175.35      178.95     13.73 o
   2  -8   6       86.67       81.86     10.07 o
   3  -8   6      566.38      536.93     20.97 o
   4  -8   6        1.67       -5.42     13.56 o
   5  -8   6       30.27       26.18     14.01 o
   6  -8   6      761.96      756.14     27.40 o
   7  -8   6        6.21       -3.27     16.23 o
   8  -8   6      119.56       78.12     15.13 o
   9  -8   6      136.72      137.55     16.85 o
  10  -8   6        2.99      -19.91     19.91 o
 -13  -7   6      406.23      429.19     46.41 o
 -12  -7   6       62.61       49.88     27.02 o
 -11  -7   6        2.60      -19.14     19.14 o
 -10  -7   6        6.07       21.33     15.87 o
  -9  -7   6       92.13       60.36     14.62 o
  -8  -7   6      374.14      372.66     22.07 o
  -7  -7   6      176.90      187.77     18.25 o
  -6  -7   6     1148.63     1206.04     30.59 o
  -5  -7   6       11.66       26.93     11.92 o
  -4  -7   6      537.99      558.67     20.66 o
  -3  -7   6      361.51      339.54     17.48 o
  -2  -7   6      176.57      173.96     13.33 o
  -1  -7   6      146.17      171.93     12.70 o
   0  -7   6      523.39      519.39     24.47 o
   1  -7   6      512.62      517.26     18.30 o
   2  -7   6      496.65      513.82     18.96 o
   3  -7   6      698.57      698.08     22.92 o
   4  -7   6        0.41        4.54     13.22 o
   5  -7   6       32.37       21.08     13.88 o
   6  -7   6      226.82      263.72     17.76 o
   7  -7   6       65.39       46.56     16.49 o
   8  -7   6       69.96       85.44     14.29 o
   9  -7   6       73.73       54.42     19.85 o
  10  -7   6        2.89      -10.94     18.02 o
  11  -7   6       89.89       79.02     19.87 o
 -13  -6   6       44.52       59.67     30.48 o
 -12  -6   6       25.42       19.46     29.73 o
 -11  -6   6       22.22       35.80     18.54 o
 -10  -6   6      170.32      154.56     15.37 o
  -9  -6   6       99.30       72.07     14.36 o
  -8  -6   6       62.29       77.97     13.48 o
  -7  -6   6     3134.58     3250.10     48.33 o
  -6  -6   6     2760.67     2812.66     41.63 o
  -5  -6   6      107.89      119.43     10.53 o
  -4  -6   6      179.67      190.83     14.57 o
  -3  -6   6       51.65       59.35      8.46 o
  -2  -6   6      130.84      120.14     11.67 o
  -1  -6   6      690.84      712.98     18.71 o
   0  -6   6     1175.68     1369.87     70.01 o
   1  -6   6      188.43      218.95     12.77 o
   2  -6   6      199.41      225.10     12.74 o
   3  -6   6      411.87      433.28     17.74 o
   4  -6   6      222.08      209.63     16.81 o
   5  -6   6       66.73       44.49     12.03 o
   6  -6   6        5.96       -7.64     13.93 o
   7  -6   6       81.58       83.84     13.22 o
   8  -6   6       96.31       86.21     15.50 o
   9  -6   6        6.37       -5.85     17.54 o
  10  -6   6        0.82       22.67     16.62 o
  11  -6   6      220.44      217.96     21.38 o
 -13  -5   6      155.34      140.20     35.69 o
 -12  -5   6      512.22      525.25     44.09 o
 -11  -5   6      619.62      654.60     30.48 o
 -10  -5   6      428.45      459.46     25.72 o
  -9  -5   6       59.45       46.22     15.72 o
  -8  -5   6      216.60      246.22     18.34 o
  -7  -5   6      620.87      609.09     23.12 o
  -6  -5   6     1583.01     1549.06     31.34 o
  -5  -5   6     1548.56     1513.12     28.87 o
  -4  -5   6        1.04       -9.02      9.30 o
  -3  -5   6      972.15      985.54     21.68 o
  -2  -5   6      159.56      195.85     12.29 o
  -1  -5   6       15.11       51.83      7.94 o
   0  -5   6     1721.63     2010.45    132.35 o
   1  -5   6      197.22      199.92     12.03 o
   2  -5   6       52.69       80.66      8.52 o
   3  -5   6      900.09      967.23     23.72 o
   4  -5   6       24.82       24.73     11.15 o
   5  -5   6      725.09      695.80     25.06 o
   6  -5   6       31.55       22.54     14.83 o
   7  -5   6      429.40      400.09     24.37 o
   8  -5   6      804.32      775.04     30.03 o
   9  -5   6       29.07       17.41     17.89 o
  10  -5   6        3.44       22.56     18.86 o
  11  -5   6       99.90      104.55     19.11 o
 -14  -4   6        5.24       14.64     28.67 o
 -13  -4   6      485.51      516.03     46.13 o
 -12  -4   6     1309.20     1349.21     61.56 o
 -11  -4   6     1416.81     1497.72     41.74 o
 -10  -4   6      754.24      753.62     29.62 o
  -9  -4   6      253.53      252.50     20.38 o
  -8  -4   6       98.79      108.92     12.76 o
  -7  -4   6      543.48      537.11     22.37 o
  -6  -4   6       30.10       36.08     13.00 o
  -5  -4   6     3528.12     3518.71     41.44 o
  -4  -4   6     1917.10     1895.92     28.74 o
  -3  -4   6      118.49      140.70     11.00 o
  -2  -4   6     2756.82     2847.97     32.16 o
  -1  -4   6        2.56       36.77      6.65 o
   0  -4   6       10.65       32.76      4.89 o
   1  -4   6       24.30       28.59      6.35 o
   2  -4   6      517.52      609.78     17.42 o
   3  -4   6      379.83      392.00     16.73 o
   4  -4   6     1339.30     1339.42     29.19 o
   5  -4   6       89.48      105.24     11.99 o
   6  -4   6      405.23      386.40     21.48 o
   7  -4   6       21.33       45.51     15.44 o
   8  -4   6      285.01      214.62     20.86 o
   9  -4   6        1.30       20.26     14.66 o
  10  -4   6       76.67       64.15     16.38 o
  11  -4   6       40.22       33.19     20.45 o
 -14  -3   6       98.90      119.00     35.61 o
 -13  -3   6      176.20      169.09     33.99 o
 -12  -3   6      423.98      396.22     43.25 o
 -11  -3   6      399.23      408.46     25.29 o
 -10  -3   6      306.64      282.96     22.39 o
  -9  -3   6      200.51      175.68     15.46 o
  -8  -3   6      499.41      534.41     22.92 o
  -7  -3   6       27.69       32.50     12.74 o
  -6  -3   6    12936.64    12776.58     79.82 o
  -5  -3   6    28241.19    27855.93    110.11 o
  -4  -3   6     7019.49     6987.65     51.73 o
  -3  -3   6       49.68       46.71      7.62 o
  -2  -3   6      486.22      510.61     15.11 o
  -1  -3   6      117.30      109.05      9.36 o
   0  -3   6     1028.15     1025.87     65.29 o
   1  -3   6      721.12      906.39     19.81 o
   2  -3   6      155.32      134.22     11.84 o
   3  -3   6      819.08      731.38     20.92 o
   4  -3   6      568.89      619.85     21.46 o
   5  -3   6      842.85      847.13     26.61 o
   6  -3   6       16.34       -7.49     14.85 o
   7  -3   6       72.98       51.06     17.11 o
   8  -3   6       64.59       51.17     17.72 o
   9  -3   6       80.56       95.26     15.50 o
  10  -3   6      241.44      231.30     23.01 o
  11  -3   6       62.09       29.66     21.57 o
 -14  -2   6      293.42      343.05     40.64 o
 -13  -2   6       31.12       21.23     27.36 o
 -11  -2   6       89.25       81.52     14.51 o
 -10  -2   6        0.78       15.18     15.03 o
  -9  -2   6      336.24      368.60     21.05 o
  -8  -2   6     1432.79     1370.80     32.20 o
  -7  -2   6       17.12        1.55     12.85 o
  -6  -2   6     4574.62     4554.20     48.05 o
  -5  -2   6    18253.06    18240.72     88.50 o
  -4  -2   6     8175.94     7323.29     52.78 o
  -3  -2   6     6337.05     6274.27     46.63 o
  -2  -2   6        8.36        3.90      8.12 o
  -1  -2   6       20.52       27.90      6.05 o
   0  -2   6      154.15      262.76     13.97 o
   1  -2   6     1373.90     1524.95     25.03 o
   2  -2   6      445.40      575.64     18.53 o
   3  -2   6      280.09      228.61     14.81 o
   4  -2   6        0.94        0.52     11.67 o
   5  -2   6       46.77       67.98     11.39 o
   6  -2   6        0.28        2.05     13.32 o
   7  -2   6      530.56      445.29     24.65 o
   8  -2   6       83.52       75.64     14.04 o
   9  -2   6       77.87       66.13     14.72 o
  10  -2   6      105.49      117.02     17.59 o
  11  -2   6       54.29       38.15     21.72 o
 -14  -1   6       87.62      124.36     31.41 o
 -13  -1   6        0.13      -26.11     26.11 o
 -12  -1   6       16.11       37.65     17.50 o
 -11  -1   6      121.44      113.14     15.50 o
 -10  -1   6      187.12      265.55     20.94 o
  -9  -1   6     1674.73     1756.08     38.06 o
  -8  -1   6     2990.46     2879.23     44.41 o
  -7  -1   6     1336.61     1199.77     28.41 o
  -6  -1   6     2639.41     2566.49     36.60 o
  -5  -1   6     8071.50     8054.98     58.94 o
  -4  -1   6     2219.28     2128.88     29.38 o
  -3  -1   6     2687.65     2833.61     31.92 o
  -2  -1   6      633.87      582.76     16.25 o
  -1  -1   6       21.85       20.67      7.75 o
   0  -1   6     4407.88     4680.56    196.56 o
   1  -1   6     2376.18     2556.44     32.37 o
   2  -1   6    11500.97    12765.75     75.60 o
   3  -1   6     2546.09     2823.43     39.29 o
   4  -1   6       55.28       59.84     10.31 o
   5  -1   6      120.02      130.60     12.38 o
   6  -1   6        1.12        1.38     14.46 o
   7  -1   6       58.72       61.28     12.70 o
   8  -1   6       28.29       -7.84     17.28 o
   9  -1   6       27.63       41.33     16.53 o
  10  -1   6       97.94       75.54     16.64 o
  11  -1   6        7.05        8.44     19.20 o
 -14   0   6       32.78       11.45     29.60 o
 -13   0   6      293.87      358.67     38.10 o
 -12   0   6      139.74      107.40     17.07 o
 -11   0   6      501.90      482.45     26.15 o
 -10   0   6      378.58      367.93     21.61 o
  -9   0   6      912.50      952.35     29.79 o
  -8   0   6     4342.01     4252.12     52.89 o
  -7   0   6     1241.55     1049.67     26.24 o
  -6   0   6      278.01      292.26     16.01 o
  -5   0   6       48.55       41.33      8.40 o
  -4   0   6     3539.06     3355.88     35.75 o
  -3   0   6     1901.63     1778.30     25.45 o
  -2   0   6       61.28       31.75      6.70 o
  -1   0   6     1523.92     1308.89     21.85 o
   0   0   6      188.20      180.00      7.72 o
   1   0   6     2504.28     2490.48     32.08 o
   2   0   6     5109.23     5672.04     51.36 o
   3   0   6     2410.75     2581.30     38.29 o
   4   0   6      119.95      125.59     11.39 o
   5   0   6      257.38      232.90     16.79 o
   6   0   6      121.35      127.72     13.76 o
   7   0   6       57.10       58.16     12.90 o
   8   0   6       59.05       58.55     13.71 o
   9   0   6       41.84       32.10     18.77 o
  10   0   6       68.81       53.34     21.59 o
  11   0   6        0.16       17.22     18.66 o
 -14   1   6      252.86      316.25     38.49 o
 -13   1   6      937.91     1101.49     56.66 o
 -12   1   6     1047.25     1034.07     36.72 o
 -11   1   6      865.07      787.42     32.31 o
 -10   1   6      258.69      271.69     20.17 o
  -9   1   6     1354.55     1369.94     34.01 o
  -8   1   6     1844.62     1715.21     34.77 o
  -7   1   6        0.17       -7.17     12.01 o
  -6   1   6      837.16      818.48     22.26 o
  -5   1   6       46.55       47.27      8.72 o
  -4   1   6       61.76       65.85      8.68 o
  -3   1   6       39.02      116.95     10.37 o
  -2   1   6      184.89      270.46     12.51 o
  -1   1   6     1929.84     1697.98     25.17 o
   0   1   6      231.48      265.83      9.13 o
   1   1   6        3.35        8.12      8.18 o
   2   1   6        5.37       -8.93     10.05 o
   3   1   6        3.90       22.06     11.47 o
   4   1   6       24.18       18.15     12.62 o
   5   1   6       21.78       37.07     11.32 o
   6   1   6       43.12       40.81     15.39 o
   7   1   6      125.37      114.84     14.51 o
   8   1   6       23.44       -9.11     18.32 o
   9   1   6        4.09       10.29     19.33 o
  10   1   6        0.08       17.09     21.70 o
 -14   2   6      514.87      485.46     48.54 o
 -13   2   6      703.87      773.79     50.46 o
 -12   2   6     1187.01     1192.78     40.00 o
 -11   2   6      286.59      307.12     23.03 o
 -10   2   6       10.17       -1.49     14.59 o
  -9   2   6        3.23       16.06     13.82 o
  -8   2   6       80.10       81.74     12.21 o
  -7   2   6     2357.66     2196.06     36.47 o
  -6   2   6     2050.84     1980.84     33.30 o
  -5   2   6      619.58      634.41     19.12 o
  -4   2   6      167.59      141.51     12.01 o
  -3   2   6      410.67      457.69     15.26 o
  -2   2   6       24.03       68.43      7.81 o
  -1   2   6      733.72      825.86     19.61 o
   0   2   6      657.71      721.42     22.87 o
   1   2   6       20.83        8.83      9.06 o
   2   2   6      847.46      915.26     23.31 o
   3   2   6      997.54     1036.30     26.15 o
   4   2   6      836.43      820.05     25.90 o
   5   2   6       92.43       86.75     13.05 o
   6   2   6      123.36       99.67     13.80 o
   7   2   6        2.08        8.46     14.92 o
   8   2   6        0.01       20.11     14.75 o
   9   2   6       21.64       27.64     18.49 o
  10   2   6        2.10      -18.04     18.04 o
 -14   3   6      241.44      259.52     38.21 o
 -13   3   6      101.28       10.61     33.60 o
 -12   3   6      183.81      187.19     17.82 o
 -11   3   6       40.94       23.10     18.58 o
 -10   3   6      103.65       92.54     13.82 o
  -9   3   6      146.19      172.75     14.66 o
  -8   3   6      948.84      857.96     27.98 o
  -7   3   6     8288.68     7815.19     67.62 o
  -6   3   6    11136.98    10339.27     72.91 o
  -5   3   6     2447.38     2368.36     34.06 o
  -4   3   6        1.21        1.18      9.56 o
  -3   3   6      808.71      994.11     21.66 o
  -2   3   6      445.39      475.45     17.07 o
  -1   3   6       60.55       72.67      8.33 o
   0   3   6        8.97       17.65      7.11 o
   1   3   6      375.61      395.23     16.51 o
   2   3   6      262.23      284.79     15.46 o
   3   3   6      273.34      280.83     17.01 o
   4   3   6      544.80      570.30     23.33 o
   5   3   6       97.73       78.87     12.53 o
   6   3   6       37.82       23.85     15.46 o
   7   3   6        0.77      -14.19     15.71 o
   8   3   6       32.26       41.98     14.57 o
   9   3   6       88.91       89.98     15.78 o
  10   3   6       20.02       18.26     19.91 o
 -14   4   6       19.48      -11.88     29.15 o
 -13   4   6        5.66        4.31     23.74 o
 -12   4   6      109.09      136.22     16.90 o
 -11   4   6      572.24      531.57     28.56 o
 -10   4   6     2280.51     2184.37     46.89 o
  -9   4   6      731.96      733.97     27.98 o
  -8   4   6     3107.01     2958.03     46.65 o
  -7   4   6    14392.67    13767.14     91.32 o
  -6   4   6     6373.88     6018.94     58.36 o
  -5   4   6      757.65      670.10     21.29 o
  -4   4   6       70.70       81.59      8.85 o
  -3   4   6      237.85      206.74     13.22 o
  -2   4   6       75.27       91.81      9.02 o
  -1   4   6      853.84      822.61     21.89 o
   0   4   6      971.06     1048.31     56.32 o
   1   4   6     1722.34     1708.23     32.20 o
   2   4   6       37.27       51.43     10.03 o
   3   4   6       24.52       38.01     14.21 o
   4   4   6       83.44       72.56     13.30 o
   5   4   6        5.16       12.23     12.90 o
   6   4   6      193.95      184.25     15.52 o
   7   4   6        4.58      -17.67     17.67 o
   8   4   6       85.28       99.97     16.85 o
   9   4   6       86.34       85.53     17.56 o
 -14   5   6       31.36       26.56     30.61 o
 -13   5   6       20.50       15.35     25.85 o
 -12   5   6       88.54       88.88     15.84 o
 -11   5   6     1147.70     1183.87     38.77 o
 -10   5   6     2137.38     2259.33     47.31 o
  -9   5   6     1472.54     1438.85     37.56 o
  -8   5   6       71.63       37.18     15.61 o
  -7   5   6     1264.79     1267.30     32.51 o
  -6   5   6      569.07      593.33     22.30 o
  -5   5   6       91.58       78.36     11.82 o
  -4   5   6      102.53       90.86     10.66 o
  -3   5   6      934.00      989.36     24.19 o
  -2   5   6        5.84       -6.78     11.09 o
  -1   5   6     2419.15     2412.06     37.15 o
   0   5   6     6217.55     6351.48    239.02 o
   1   5   6     3369.86     3461.34     47.12 o
   2   5   6      716.65      698.32     24.91 o
   3   5   6      117.15       82.14     12.89 o
   4   5   6      238.20      231.28     19.01 o
   5   5   6      186.43      193.84     19.07 o
   6   5   6       85.01       60.88     15.82 o
   7   5   6        0.79       -4.02     16.92 o
   8   5   6       11.24       28.84     17.46 o
   9   5   6       50.28       63.35     23.05 o
 -13   6   6      409.35      459.22     44.11 o
 -12   6   6       92.17       95.62     16.14 o
 -11   6   6      227.72      188.21     17.69 o
 -10   6   6     1281.16     1195.69     37.48 o
  -9   6   6      797.82      795.25     29.79 o
  -8   6   6        1.01       15.91     13.33 o
  -7   6   6      439.08      387.99     20.84 o
  -6   6   6       25.47        5.36     13.89 o
  -5   6   6     3129.33     3280.67     45.72 o
  -4   6   6     3938.49     3843.11     48.46 o
  -3   6   6     1324.94     1302.29     29.00 o
  -2   6   6      662.35      640.97     22.69 o
  -1   6   6      379.62      393.63     20.10 o
   0   6   6     4183.33     4327.05    184.02 o
   1   6   6     1272.20     1332.90     33.30 o
   2   6   6      707.59      687.71     25.59 o
   3   6   6      106.51       86.17     13.82 o
   4   6   6       58.51       73.66     12.18 o
   5   6   6      119.29      128.79     16.32 o
   6   6   6      138.58      138.20     16.94 o
   7   6   6       16.52       11.75     19.18 o
   8   6   6       20.47      -21.91     21.91 o
 -13   7   6      624.58      572.41     51.94 o
 -12   7   6      468.19      454.62     28.56 o
 -11   7   6        4.71       -6.78     16.90 o
 -10   7   6      183.59      183.13     16.88 o
  -9   7   6       91.58      119.99     15.72 o
  -8   7   6      837.60      889.65     30.89 o
  -7   7   6      202.41      214.55     18.32 o
  -6   7   6      327.85      344.16     21.10 o
  -5   7   6      807.06      773.08     27.14 o
  -4   7   6      807.95      857.70     26.48 o
  -3   7   6     1324.88     1364.37     32.37 o
  -2   7   6      531.00      516.50     22.09 o
  -1   7   6      189.93      209.95     15.99 o
   0   7   6      454.49      437.70     16.24 o
   1   7   6        0.61      -14.47     14.47 o
   2   7   6      211.06      191.15     15.54 o
   3   7   6       67.92       39.80     16.38 o
   4   7   6       13.04       15.11     14.25 o
   5   7   6       19.86       15.16     16.86 o
   6   7   6       81.77       56.77     19.93 o
   7   7   6       26.23       43.07     18.69 o
   8   7   6        6.92       33.50     21.61 o
 -13   8   6      233.35      278.14     39.37 o
 -12   8   6       67.68       59.65     22.15 o
 -11   8   6        2.11       14.21     16.36 o
 -10   8   6        5.97      -11.21     15.99 o
  -9   8   6      380.25      406.31     24.15 o
  -8   8   6     1326.76     1471.74     39.39 o
  -7   8   6      894.51      882.41     30.93 o
  -6   8   6      399.51      415.39     22.78 o
  -5   8   6      656.42      583.97     24.32 o
  -4   8   6       30.04       33.49     14.06 o
  -3   8   6      142.61      135.38     12.48 o
  -2   8   6        4.71       26.80     12.98 o
  -1   8   6      121.69      131.76     12.96 o
   0   8   6        0.04       -2.12      9.62 o
   1   8   6      427.85      433.65     23.61 o
   2   8   6     1324.78     1307.79     37.22 o
   3   8   6      412.38      427.67     25.47 o
   4   8   6       17.96       13.13     16.79 o
   5   8   6        0.83        3.04     16.27 o
   6   8   6        0.60      -19.35     19.35 o
   7   8   6        3.06       -3.60     22.75 o
 -12   9   6       78.14      131.20     18.47 o
 -11   9   6       43.63       50.28     19.22 o
 -10   9   6       30.50       30.67     17.98 o
  -9   9   6      669.83      715.97     31.67 o
  -8   9   6     1547.84     1550.74     41.91 o
  -7   9   6     1031.86     1087.65     34.98 o
  -6   9   6      123.76      124.29     14.47 o
  -5   9   6       71.76       66.90     13.86 o
  -4   9   6      766.99      746.11     27.55 o
  -3   9   6      428.83      376.97     22.62 o
  -2   9   6      324.22      367.16     22.15 o
  -1   9   6      367.60      392.96     22.69 o
   0   9   6        0.22       -3.14     10.55 o
   1   9   6       85.98       90.95     14.70 o
   2   9   6      184.77      201.29     17.37 o
   3   9   6       39.81       39.82     18.17 o
   4   9   6       10.09       -4.05     17.44 o
   5   9   6        5.82       -9.86     19.46 o
   6   9   6       13.96      -11.78     20.08 o
 -11  10   6      429.55      504.41     31.02 o
 -10  10   6       12.82       27.38     18.30 o
  -9  10   6      674.83      736.42     32.89 o
  -8  10   6      856.42      927.83     35.84 o
  -7  10   6      143.53      102.49     16.53 o
  -6  10   6        1.36       11.00     15.28 o
  -5  10   6        8.88       23.06     13.95 o
  -4  10   6       79.82       89.66     12.94 o
  -3  10   6      306.68      318.23     21.48 o
  -2  10   6      518.40      563.80     27.94 o
  -1  10   6      807.51      813.20     32.03 o
   0  10   6      349.72      333.03     33.97 o
   1  10   6        0.62       -0.92     16.14 o
   2  10   6        9.70      -16.94     16.94 o
   3  10   6       55.61       57.02     14.62 o
   4  10   6       88.95       96.46     16.21 o
   5  10   6       38.29       47.16     20.77 o
 -10  11   6        0.35      -11.24     17.72 o
  -9  11   6      370.12      367.44     28.46 o
  -8  11   6      171.88      164.76     17.87 o
  -7  11   6       51.58       73.36     15.20 o
  -6  11   6      140.72      158.02     18.25 o
  -5  11   6      389.76      449.23     27.04 o
  -4  11   6      162.69      146.53     17.37 o
  -3  11   6       32.52       15.43     17.63 o
  -2  11   6     1040.18     1089.90     38.57 o
  -1  11   6      879.15      860.74     35.67 o
   0  11   6      115.38      109.01     20.25 o
   1  11   6        1.54      -17.11     17.11 o
   2  11   6        0.04       -3.08     17.98 o
   3  11   6      198.71      184.25     19.55 o
   4  11   6      202.27      200.54     21.40 o
  -9  12   6       74.21       55.99     20.99 o
  -8  12   6        3.68      -10.93     18.41 o
  -7  12   6      339.76      328.77     28.31 o
  -6  12   6      978.30     1048.98     39.48 o
  -5  12   6      714.68      793.27     35.67 o
  -4  12   6      227.71      236.71     20.38 o
  -3  12   6        2.78       24.97     18.97 o
  -2  12   6      292.30      334.74     26.50 o
  -1  12   6      373.58      412.64     28.26 o
   0  12   6       17.53       -1.54     13.93 o
   1  12   6        0.46       15.26     17.78 o
   2  12   6        0.87       17.98     17.33 o
  -8  13   6       49.01       30.74     22.50 o
  -7  13   6      107.61      101.97     19.03 o
  -6  13   6      382.33      454.88     31.49 o
  -5  13   6      493.98      539.43     32.98 o
  -4  13   6      253.54      263.66     22.65 o
  -3  13   6        0.25       22.99     17.07 o
  -2  13   6       57.28       67.31     16.29 o
  -1  13   6       66.97       64.19     16.81 o
   0  13   6       70.90       83.61     12.95 o
   1  13   6      252.82      278.92     23.05 o
  -4 -16   7        1.06       25.98     19.11 o
  -3 -16   7       18.92       20.30     19.53 o
  -2 -16   7        5.35      -13.30     18.81 o
  -1 -16   7       18.46       27.66     18.81 o
   0 -16   7        0.19       25.75     11.80 o
   1 -16   7       10.14      -17.31     17.31 o
   2 -16   7       33.75       77.88     15.65 o
   3 -16   7      193.99      203.36     20.54 o
   4 -16   7      145.81      152.21     19.05 o
  -6 -15   7        3.59      -20.71     20.71 o
  -5 -15   7        3.28       30.57     17.22 o
  -4 -15   7        0.03      -17.18     17.18 o
  -3 -15   7        9.16       23.83     16.21 o
  -2 -15   7        9.71        5.06     17.89 o
  -1 -15   7       73.92       80.25     14.94 o
   0 -15   7       69.68       72.06     16.29 o
   1 -15   7       10.03        1.98     16.81 o
   2 -15   7        1.12        9.11     16.17 o
   3 -15   7       38.97       11.62     19.16 o
   4 -15   7      183.08      210.06     18.49 o
   5 -15   7       22.81       -3.44     19.50 o
  -7 -14   7        3.57        4.61     17.57 o
  -6 -14   7        0.02      -19.76     19.76 o
  -5 -14   7       27.83       20.82     17.93 o
  -4 -14   7       76.66      106.43     15.52 o
  -3 -14   7        7.04       11.37     14.70 o
  -2 -14   7       38.51        7.41     17.33 o
  -1 -14   7      129.20      123.15     16.27 o
   0 -14   7       79.15       98.02     10.73 o
   1 -14   7       15.52        9.13     15.28 o
   2 -14   7        0.64       -9.28     17.67 o
   3 -14   7        3.39      -16.17     16.17 o
   4 -14   7        7.67      -14.16     15.80 o
   5 -14   7        0.79        7.43     17.84 o
   6 -14   7       28.52       33.60     19.40 o
   7 -14   7        0.22        3.55     19.72 o
  -8 -13   7        0.86       21.72     19.03 o
  -7 -13   7        8.78       16.01     16.01 o
  -6 -13   7       37.47       17.03     17.50 o
  -5 -13   7        1.79        2.88     16.17 o
  -4 -13   7        2.16        4.56     15.82 o
  -3 -13   7        0.03      -15.13     15.13 o
  -2 -13   7        8.02      -10.10     15.30 o
  -1 -13   7       68.75       32.72     17.67 o
   0 -13   7      182.13      161.33     29.44 o
   1 -13   7      187.57      185.17     15.71 o
   2 -13   7        0.53      -10.23     14.77 o
   3 -13   7        0.87      -16.64     16.64 o
   4 -13   7       12.44        8.40     15.43 o
   5 -13   7        4.66        8.87     14.19 o
   6 -13   7       72.97       67.10     15.87 o
   7 -13   7       30.41       26.65     19.05 o
   8 -13   7        4.50       29.75     19.59 o
  -9 -12   7       54.60       86.60     16.86 o
  -8 -12   7        2.05       -9.56     16.96 o
  -7 -12   7        2.19       -4.93     15.89 o
  -6 -12   7       18.68      -16.77     16.77 o
  -5 -12   7       13.99       19.95     16.15 o
  -4 -12   7      119.81       90.09     14.03 o
  -3 -12   7       39.82       37.11     16.04 o
  -2 -12   7       47.93       32.96     16.92 o
  -1 -12   7       84.46       92.76     12.87 o
   0 -12   7        0.17       15.32      8.87 o
   1 -12   7        1.18       29.77     13.15 o
   2 -12   7        0.27        1.55     15.11 o
   3 -12   7       15.70       33.54     13.95 o
   4 -12   7      110.03      123.04     13.75 o
   5 -12   7       79.77       64.32     15.11 o
   6 -12   7       75.94       85.87     14.60 o
   7 -12   7      212.48      191.46     19.40 o
   8 -12   7      116.80      120.70     18.45 o
 -10 -11   7        5.71      -16.36     20.38 o
  -9 -11   7        1.43        2.15     17.13 o
  -8 -11   7       13.95        6.93     16.62 o
  -7 -11   7        0.87        9.00     14.88 o
  -6 -11   7       20.07       24.26     15.44 o
  -5 -11   7        1.24      -13.50     14.96 o
  -4 -11   7       22.51       11.09     15.09 o
  -3 -11   7      227.55      193.97     15.80 o
  -2 -11   7      233.17      246.00     19.39 o
  -1 -11   7       12.54       12.85     13.05 o
   0 -11   7      165.93      166.24      9.83 o
   1 -11   7      293.27      325.72     19.80 o
   2 -11   7       77.45       84.36     12.27 o
   3 -11   7       52.81       43.38     14.51 o
   4 -11   7        0.07      -15.28     15.28 o
   5 -11   7      148.31      159.02     14.57 o
   6 -11   7       92.19       91.40     15.41 o
   7 -11   7      116.29      112.00     16.47 o
   8 -11   7      127.86      115.92     17.80 o
   9 -11   7       32.97       30.50     21.55 o
 -11 -10   7        1.43       35.99     21.20 o
 -10 -10   7        8.48        5.49     19.18 o
  -9 -10   7        6.71      -19.31     19.31 o
  -8 -10   7        4.85        0.00     16.40 o
  -7 -10   7        2.19       19.16     14.70 o
  -6 -10   7      272.01      208.14     19.98 o
  -5 -10   7        9.95       -1.46     14.12 o
  -4 -10   7       28.88        9.43     15.09 o
  -3 -10   7        7.23       24.26     12.76 o
  -2 -10   7      145.73      175.96     17.07 o
  -1 -10   7       81.72       96.09     11.24 o
   0 -10   7       67.91       75.61      7.71 o
   1 -10   7      771.04      817.03     26.58 o
   2 -10   7      801.78      804.12     27.01 o
   3 -10   7      333.96      347.98     20.56 o
   4 -10   7       67.20       55.13     13.56 o
   5 -10   7       55.92       24.67     15.37 o
   6 -10   7       20.85       45.48     12.16 o
   7 -10   7        1.62       13.26     16.30 o
   8 -10   7        7.95       26.91     16.30 o
   9 -10   7       12.17       16.94     19.68 o
 -12  -9   7        6.88       65.12     24.02 o
 -11  -9   7        3.47       11.35     17.29 o
 -10  -9   7        7.33      -17.50     17.50 o
  -9  -9   7        2.02       23.59     15.52 o
  -8  -9   7      157.43      123.63     16.64 o
  -7  -9   7      163.84      123.20     14.83 o
  -6  -9   7      108.20      116.65     13.54 o
  -5  -9   7      465.31      453.54     22.63 o
  -4  -9   7      272.57      220.86     18.75 o
  -3  -9   7      222.46      207.51     16.96 o
  -2  -9   7      462.13      429.77     19.89 o
  -1  -9   7        8.27       -2.22     12.12 o
   0  -9   7        3.74        3.43      8.00 o
   1  -9   7      348.12      390.38     19.29 o
   2  -9   7      246.41      274.29     16.94 o
   3  -9   7       19.57       12.61     13.93 o
   4  -9   7       15.55       19.74     14.04 o
   5  -9   7       83.34       94.78     13.54 o
   6  -9   7       10.41       23.83     13.63 o
   7  -9   7      173.01      187.78     16.75 o
   8  -9   7      241.51      215.46     19.40 o
   9  -9   7      129.52      107.98     17.39 o
  10  -9   7       78.22       88.60     16.42 o
 -12  -8   7      101.02      104.29     33.52 o
 -11  -8   7       19.67       23.59     17.37 o
 -10  -8   7        1.35      -17.37     17.37 o
  -9  -8   7       41.41       49.57     16.85 o
  -8  -8   7       27.60       15.28     14.75 o
  -7  -8   7       35.64       70.99     12.36 o
  -6  -8   7       64.48       46.69     16.17 o
  -5  -8   7      420.71      426.93     21.08 o
  -4  -8   7       18.19       21.89     12.03 o
  -3  -8   7      474.59      492.48     20.15 o
  -2  -8   7      105.89      104.68     11.02 o
  -1  -8   7       66.41       87.74     10.03 o
   0  -8   7       41.74       41.02     10.88 o
   1  -8   7       27.90       28.01     11.43 o
   2  -8   7        0.39       20.56     10.57 o
   3  -8   7      100.70       95.94     11.71 o
   4  -8   7      682.40      720.28     25.90 o
   5  -8   7       61.93       67.77     12.62 o
   6  -8   7        4.24       17.33     14.27 o
   7  -8   7      119.26       91.51     16.47 o
   8  -8   7      421.88      372.77     27.58 o
   9  -8   7      356.46      358.59     26.13 o
  10  -8   7       56.13       56.27     21.10 o
 -13  -7   7       75.85       71.66     30.16 o
 -12  -7   7       94.43       85.48     29.32 o
 -11  -7   7      106.05      137.10     16.60 o
 -10  -7   7        4.50      -18.21     18.21 o
  -9  -7   7      111.08       86.43     15.35 o
  -8  -7   7        6.13       36.85     14.40 o
  -7  -7   7      692.95      606.70     25.27 o
  -6  -7   7        8.26       19.53     12.89 o
  -5  -7   7      258.72      291.36     17.98 o
  -4  -7   7      487.35      495.30     19.96 o
  -3  -7   7        3.64      -11.88     11.88 o
  -2  -7   7      485.90      513.45     18.86 o
  -1  -7   7      110.58       88.60      9.54 o
   0  -7   7      167.56      195.19     17.91 o
   1  -7   7       14.10       13.60     10.35 o
   2  -7   7       62.56       75.64      9.56 o
   3  -7   7      231.73      232.16     16.34 o
   4  -7   7     1850.47     1923.19     37.09 o
   5  -7   7      644.23      661.66     25.74 o
   6  -7   7        0.11        1.53     14.53 o
   7  -7   7        2.54       17.67     14.36 o
   8  -7   7       36.68       28.42     17.20 o
   9  -7   7       49.34       52.39     16.29 o
  10  -7   7       11.97      -22.22     22.22 o
 -13  -6   7        4.94      -31.62     31.62 o
 -12  -6   7        2.85        8.61     27.23 o
 -11  -6   7       10.65        1.92     16.27 o
 -10  -6   7        0.36        6.16     15.69 o
  -9  -6   7      182.08      177.31     15.65 o
  -8  -6   7      105.71      100.92     12.57 o
  -7  -6   7        1.50       11.28     13.47 o
  -6  -6   7       35.20       28.85     13.05 o
  -5  -6   7     1257.70     1220.46     28.63 o
  -4  -6   7     1098.26     1055.59     24.54 o
  -3  -6   7      221.71      241.05     14.55 o
  -2  -6   7       22.26       28.03      8.29 o
  -1  -6   7       10.59        5.02      9.62 o
   0  -6   7      704.21      716.26     62.00 o
   1  -6   7      540.59      607.48     19.35 o
   2  -6   7       30.80       29.30     11.54 o
   3  -6   7      573.90      573.18     20.77 o
   4  -6   7       80.59       97.77     11.92 o
   5  -6   7      265.98      244.71     18.58 o
   6  -6   7      121.24      146.77     13.61 o
   7  -6   7        0.04       26.46     14.51 o
   8  -6   7       40.15       26.69     17.44 o
   9  -6   7       16.71       31.08     17.76 o
  10  -6   7       57.86       41.14     21.33 o
 -13  -5   7       52.25       84.56     29.19 o
 -12  -5   7       41.09       14.49     29.19 o
 -11  -5   7       86.47       55.30     16.17 o
 -10  -5   7       66.40       78.36     14.27 o
  -9  -5   7       93.32       83.14     13.35 o
  -8  -5   7        0.80       -9.95     14.70 o
  -7  -5   7       56.23       29.12     13.76 o
  -6  -5   7        6.13       27.68     11.49 o
  -5  -5   7        1.86       -6.78     11.67 o
  -4  -5   7     1059.35     1182.53     24.95 o
  -3  -5   7      420.35      437.42     16.62 o
  -2  -5   7     1234.48     1231.38     24.07 o
  -1  -5   7       18.35        2.71      9.73 o
   0  -5   7      779.72      872.05     69.72 o
   1  -5   7      142.68      150.56     12.10 o
   2  -5   7       40.75       51.30      9.11 o
   3  -5   7      578.48      588.28     20.99 o
   4  -5   7       50.93       49.15     10.61 o
   5  -5   7       49.30       70.16     11.95 o
   6  -5   7        3.29       -8.89     13.69 o
   7  -5   7        0.01      -15.26     15.26 o
   8  -5   7        8.16       13.71     16.06 o
   9  -5   7      143.66      149.14     17.35 o
  10  -5   7       94.79       93.99     17.48 o
 -14  -4   7        0.04      -12.14     28.59 o
 -13  -4   7       72.16       17.74     36.17 o
 -12  -4   7       56.59       62.12     29.10 o
 -11  -4   7      153.27      191.00     17.16 o
 -10  -4   7      238.70      234.12     20.94 o
  -9  -4   7      374.16      414.68     23.05 o
  -8  -4   7      488.23      477.05     22.49 o
  -7  -4   7       40.39       49.40     10.48 o
  -6  -4   7      111.92      126.55     12.12 o
  -5  -4   7     2783.90     3043.56     39.67 o
  -4  -4   7        1.54       -1.62      9.62 o
  -3  -4   7       72.32       81.24      8.50 o
  -2  -4   7     1295.62     1364.60     24.41 o
  -1  -4   7      889.92      830.12     19.53 o
   0  -4   7      147.08      158.79     13.62 o
   1  -4   7       46.42       40.47      7.86 o
   2  -4   7       19.07       24.97     10.38 o
   3  -4   7      249.52      286.17     16.40 o
   4  -4   7      133.82      134.52     12.10 o
   5  -4   7      330.31      307.93     19.37 o
   6  -4   7       70.63       77.35     12.27 o
   7  -4   7        9.74       -7.38     14.12 o
   8  -4   7       24.53       18.28     16.19 o
   9  -4   7        0.26       21.59     15.02 o
  10  -4   7       30.58       54.46     19.25 o
 -14  -3   7       75.71      128.02     32.87 o
 -13  -3   7        2.12       32.48     26.24 o
 -12  -3   7        7.71      -13.69     27.45 o
 -11  -3   7       40.19       13.15     17.80 o
 -10  -3   7       22.11       33.07     16.04 o
  -9  -3   7      293.71      316.46     21.20 o
  -8  -3   7      109.02      114.31     13.30 o
  -7  -3   7      130.05      111.72     12.23 o
  -6  -3   7       54.64       37.63     11.49 o
  -5  -3   7        1.58       35.50      9.30 o
  -4  -3   7       75.96      103.20      9.62 o
  -3  -3   7        2.56        7.73      8.33 o
  -2  -3   7      151.07      132.60     11.19 o
  -1  -3   7     1115.60     1199.19     22.30 o
   0  -3   7     1502.04     1671.47    109.10 o
   1  -3   7      339.76      395.05     15.35 o
   2  -3   7     1319.92     1483.88     28.26 o
   3  -3   7     1282.49     1347.28     29.00 o
   4  -3   7       62.15       65.94     11.58 o
   5  -3   7       45.67       53.10     11.06 o
   6  -3   7      524.28      497.91     26.20 o
   7  -3   7      109.52      124.64     14.85 o
   8  -3   7      135.26      145.93     16.30 o
   9  -3   7       46.22       61.18     15.95 o
  10  -3   7        0.05       30.72     17.72 o
 -14  -2   7      165.17      156.04     32.85 o
 -13  -2   7      113.35      131.70     30.93 o
 -12  -2   7       71.79       92.13     28.98 o
 -11  -2   7       25.30       11.21     18.32 o
 -10  -2   7      134.68      134.54     14.32 o
  -9  -2   7       65.91       76.79     12.18 o
  -8  -2   7       31.16       44.24     11.47 o
  -7  -2   7       19.90       26.13     14.47 o
  -6  -2   7      222.32      265.94     16.98 o
  -5  -2   7       44.35       57.50     10.22 o
  -4  -2   7      451.30      432.83     16.30 o
  -3  -2   7      270.41      239.03     13.60 o
  -2  -2   7       58.24       36.01      7.68 o
  -1  -2   7      287.20      384.81     13.35 o
   0  -2   7        0.78       -4.10      6.41 o
   1  -2   7     2137.12     2437.01     33.77 o
   2  -2   7     1641.70     1663.31     30.70 o
   3  -2   7       47.69       30.14     12.66 o
   4  -2   7        2.49       15.95     11.35 o
   5  -2   7      176.50      185.15     16.06 o
   6  -2   7      277.51      309.36     20.34 o
   7  -2   7      442.96      453.26     24.09 o
   8  -2   7       31.59       42.52     17.35 o
   9  -2   7       38.60       45.74     20.26 o
  10  -2   7       23.40       28.61     19.27 o
 -14  -1   7       68.96      145.15     28.50 o
 -13  -1   7       25.56      -21.03     30.20 o
 -12  -1   7       10.66        7.58     17.11 o
 -11  -1   7       27.81       41.85     15.82 o
 -10  -1   7      349.27      330.17     23.85 o
  -9  -1   7       28.75       27.32     15.48 o
  -8  -1   7      431.26      438.38     20.43 o
  -7  -1   7      873.72      851.48     24.60 o
  -6  -1   7     2602.41     2701.46     38.55 o
  -5  -1   7      450.73      383.28     17.03 o
  -4  -1   7      532.69      485.94     17.18 o
  -3  -1   7     1249.52     1246.08     24.05 o
  -2  -1   7      562.16      522.70     16.43 o
  -1  -1   7       41.80       21.14      8.33 o
   0  -1   7        0.17      205.42     23.43 o
   1  -1   7     1396.45     1490.99     27.38 o
   2  -1   7      558.64      617.77     20.79 o
   3  -1   7     1607.64     1695.70     33.47 o
   4  -1   7       16.93       22.80     13.09 o
   5  -1   7       60.47       83.85     12.36 o
   6  -1   7       70.82       71.12     13.22 o
   7  -1   7        5.48        8.44     15.95 o
   8  -1   7        1.39       15.93     16.04 o
   9  -1   7       35.52       42.11     18.36 o
  10  -1   7        0.02       31.30     18.53 o
 -14   0   7        4.14       41.33     26.37 o
 -13   0   7        0.19        6.28     25.94 o
 -12   0   7      293.02      270.11     22.04 o
 -11   0   7      114.21       99.19     15.03 o
 -10   0   7      924.11      882.95     30.27 o
  -9   0   7       18.71      -11.58     14.92 o
  -8   0   7      429.62      349.46     20.04 o
  -7   0   7     1641.48     1587.04     32.78 o
  -6   0   7      662.20      610.62     20.95 o
  -5   0   7      860.69      784.32     21.20 o
  -4   0   7      216.40      187.34     13.26 o
  -3   0   7       38.72       49.57      8.27 o
  -2   0   7     1772.08     1661.82     25.64 o
  -1   0   7       40.05       58.75      7.77 o
   0   0   7      189.84      199.03     12.78 o
   1   0   7      813.44      827.30     20.97 o
   2   0   7     6712.05     7273.55     61.84 o
   3   0   7      215.47      254.44     15.89 o
   4   0   7       98.16      111.83     11.69 o
   5   0   7      146.45      142.70     13.91 o
   6   0   7        0.86       20.08     13.28 o
   7   0   7        4.36        4.28     14.72 o
   8   0   7      160.00      175.14     17.44 o
   9   0   7      285.72      272.89     25.83 o
  10   0   7      150.32      106.54     19.29 o
 -14   1   7      137.53      112.73     33.90 o
 -13   1   7       62.94       46.20     28.48 o
 -12   1   7      470.72      518.70     27.08 o
 -11   1   7      888.89      862.97     32.16 o
 -10   1   7      109.61      108.60     14.27 o
  -9   1   7        3.37      -12.94     15.00 o
  -8   1   7      171.60      160.82     13.78 o
  -7   1   7      715.34      726.22     23.29 o
  -6   1   7      684.07      640.24     21.08 o
  -5   1   7      230.75      290.05     15.02 o
  -4   1   7      192.42      209.06     13.22 o
  -3   1   7      227.68      221.92     13.00 o
  -2   1   7      992.12     1045.84     21.93 o
  -1   1   7       10.33       22.58      9.23 o
   0   1   7      459.63      486.82     13.83 o
   1   1   7      584.31      566.14     18.66 o
   2   1   7       35.02       30.59      9.49 o
   3   1   7        0.01        1.12     11.77 o
   4   1   7        9.02        1.25     12.89 o
   5   1   7        0.95       11.52     13.19 o
   6   1   7       84.14       69.49     13.37 o
   7   1   7       10.07        0.88     15.95 o
   8   1   7      195.58      178.09     18.62 o
   9   1   7      211.83      216.06     20.36 o
  10   1   7      213.72      222.43     21.87 o
 -14   2   7      130.14      113.27     34.51 o
 -13   2   7      128.58      112.05     31.43 o
 -11   2   7      387.36      396.95     25.70 o
 -10   2   7      108.70      109.05     15.13 o
  -9   2   7       24.74       23.44     14.70 o
  -8   2   7       61.93       53.69     11.35 o
  -7   2   7       17.95        3.83     13.95 o
  -6   2   7      176.75      204.97     15.52 o
  -5   2   7      620.86      596.26     19.91 o
  -4   2   7     1180.13     1207.81     24.09 o
  -3   2   7      289.22      289.14     14.19 o
  -2   2   7      103.55       95.06      9.39 o
  -1   2   7      469.38      452.77     16.34 o
   0   2   7     2423.73     2500.46     82.93 o
   1   2   7      641.16      575.59     19.68 o
   2   2   7      254.83      285.68     16.45 o
   3   2   7        7.78        9.51     11.62 o
   4   2   7       33.00       40.81     14.72 o
   5   2   7      704.07      724.17     27.66 o
   6   2   7        8.50       19.03     14.88 o
   7   2   7        3.21       -2.76     16.12 o
   8   2   7       33.78       43.33     19.40 o
   9   2   7       23.42       29.62     19.18 o
 -14   3   7        1.92      -23.51     28.42 o
 -13   3   7       17.01        4.28     26.87 o
 -12   3   7        1.80       19.22     17.33 o
 -11   3   7       78.20       91.16     15.20 o
 -10   3   7       13.57       17.95     15.63 o
  -9   3   7       28.86       36.12     11.92 o
  -8   3   7        7.14       11.88     15.02 o
  -7   3   7     1166.02     1079.74     28.91 o
  -6   3   7      383.05      351.10     18.40 o
  -5   3   7      133.32      123.15     10.98 o
  -4   3   7      335.61      328.41     15.61 o
  -3   3   7     1367.15     1275.31     25.81 o
  -2   3   7       10.96       -1.77     10.55 o
  -1   3   7        0.50        7.30      8.98 o
   0   3   7       23.48        8.67      8.11 o
   1   3   7     1445.05     1522.11     31.17 o
   2   3   7      270.65      242.52     17.33 o
   3   3   7      678.34      633.57     23.92 o
   4   3   7      263.69      239.14     18.56 o
   5   3   7        1.16       20.43     13.11 o
   6   3   7       10.90       14.72     14.66 o
   7   3   7       27.64       11.69     17.54 o
   8   3   7        0.44      -18.28     19.01 o
   9   3   7        0.22       -5.92     18.83 o
 -14   4   7       23.30       31.04     31.58 o
 -13   4   7       26.89       28.20     27.17 o
 -12   4   7       20.24        1.96     18.13 o
 -11   4   7      127.31       91.92     16.86 o
 -10   4   7      488.70      502.25     27.08 o
  -9   4   7        2.88        2.19     14.16 o
  -8   4   7       72.84       37.59     15.69 o
  -7   4   7      562.88      551.08     22.97 o
  -6   4   7      436.55      454.64     20.45 o
  -5   4   7      241.63      234.45     15.87 o
  -4   4   7       57.03       53.84     10.05 o
  -3   4   7      438.12      485.94     18.62 o
  -2   4   7       21.48       25.42     10.94 o
  -1   4   7        2.55        0.50     11.13 o
   0   4   7      181.31      195.29     11.35 o
   1   4   7      118.15      113.98     11.37 o
   2   4   7       39.60       45.38     10.72 o
   3   4   7       52.02       37.35     15.44 o
   4   4   7       47.66       40.92     11.63 o
   5   4   7        3.20      -12.53     14.81 o
   6   4   7       71.87       79.09     14.51 o
   7   4   7        0.00       23.53     18.04 o
   8   4   7        0.18       27.04     18.10 o
   9   4   7        0.81      -22.24     22.24 o
 -14   5   7        8.58       26.74     29.69 o
 -13   5   7       56.74       33.26     29.51 o
 -12   5   7       11.74       24.07     17.18 o
 -11   5   7       64.24       87.33     15.67 o
 -10   5   7      496.82      468.07     26.16 o
  -9   5   7      260.54      263.16     20.00 o
  -8   5   7        5.18       -1.36     14.79 o
  -7   5   7      217.61      212.19     18.60 o
  -6   5   7        5.79       -7.64     13.50 o
  -5   5   7       42.85       50.24      9.97 o
  -4   5   7       75.80       91.81     10.89 o
  -3   5   7       21.25       29.68      9.02 o
  -2   5   7       79.24       85.27     10.40 o
  -1   5   7      161.01      153.12     14.75 o
   0   5   7      432.86      417.50     14.90 o
   1   5   7       29.39       26.46     12.89 o
   2   5   7      253.29      265.23     19.12 o
   3   5   7        0.12      -14.17     14.17 o
   4   5   7      307.51      283.83     21.12 o
   5   5   7        0.23        5.34     14.96 o
   6   5   7      102.67      102.40     15.43 o
   7   5   7       61.10       81.52     17.48 o
   8   5   7        1.02       -2.37     20.13 o
 -13   6   7      393.87      389.74     41.61 o
 -12   6   7      317.31      350.84     27.12 o
 -11   6   7        2.98        6.63     16.58 o
 -10   6   7      104.49      125.09     16.58 o
  -9   6   7      569.30      587.09     26.74 o
  -8   6   7       31.24       33.22     14.34 o
  -7   6   7        7.66      -12.08     14.60 o
  -6   6   7       19.06       22.82     13.45 o
  -5   6   7       12.19       29.02     12.48 o
  -4   6   7       22.94       23.23     12.46 o
  -3   6   7       97.42      118.42     12.59 o
  -2   6   7      319.41      312.44     19.12 o
  -1   6   7        0.34      -13.80     13.80 o
   0   6   7       47.08       46.99      8.38 o
   1   6   7       34.83       30.93     14.04 o
   2   6   7      166.43      155.46     14.85 o
   3   6   7       61.25       76.96     13.84 o
   4   6   7        0.10       25.40     14.51 o
   5   6   7       59.06       39.35     17.87 o
   6   6   7       18.40        2.09     17.98 o
   7   6   7       68.14       50.44     17.67 o
   8   6   7       31.83       26.37     21.65 o
 -13   7   7      382.61      377.75     45.42 o
 -12   7   7      469.04      516.08     30.87 o
 -11   7   7       70.95       80.49     15.35 o
 -10   7   7        0.06       24.22     12.83 o
  -9   7   7        7.81       23.51     16.92 o
  -8   7   7       10.77       -1.53     15.65 o
  -7   7   7       13.98       29.54     14.21 o
  -6   7   7        1.21      -14.88     14.88 o
  -5   7   7      196.77      180.58     17.28 o
  -4   7   7      101.08      100.29     12.20 o
  -3   7   7       59.89       73.26     11.93 o
  -2   7   7      190.40      192.19     16.73 o
  -1   7   7      376.39      375.36     21.08 o
   0   7   7        0.47       -9.43      9.48 o
   1   7   7       81.56      100.36     12.31 o
   2   7   7      114.01      134.18     14.16 o
   3   7   7       12.62        0.84     16.38 o
   4   7   7        0.19       14.10     16.53 o
   5   7   7        9.94       29.71     14.59 o
   6   7   7        3.55      -17.09     17.09 o
   7   7   7      120.96      106.75     19.40 o
 -12   8   7       38.36       20.26     21.37 o
 -11   8   7        0.11       -8.31     19.14 o
 -10   8   7        0.34        7.68     16.01 o
  -9   8   7       77.95       68.50     15.86 o
  -8   8   7       29.70       42.04     17.09 o
  -7   8   7      272.70      330.73     21.48 o
  -6   8   7      391.44      419.36     22.11 o
  -5   8   7      362.33      383.30     23.51 o
  -4   8   7      168.65      173.48     14.87 o
  -3   8   7       18.92       22.56     12.36 o
  -2   8   7       26.57       18.88     14.27 o
  -1   8   7      311.63      275.90     21.33 o
   0   8   7       32.66       42.97     16.12 o
   1   8   7       52.41       72.18     13.52 o
   2   8   7       13.29       -9.43     15.03 o
   3   8   7       33.76       16.90     18.25 o
   4   8   7       30.31       44.49     17.74 o
   5   8   7       19.63       16.43     18.30 o
   6   8   7       30.96       55.52     20.23 o
 -12   9   7       37.10       47.23     20.58 o
 -11   9   7       28.04       43.83     18.73 o
 -10   9   7        9.72        0.00     17.28 o
  -9   9   7      167.88      191.13     18.40 o
  -8   9   7      123.04      118.93     17.48 o
  -7   9   7      262.57      269.70     21.50 o
  -6   9   7      274.78      305.50     20.84 o
  -5   9   7      101.82      133.27     13.69 o
  -4   9   7      137.98      131.31     14.51 o
  -3   9   7        0.24       -5.43     13.69 o
  -2   9   7        0.16      -14.38     14.38 o
  -1   9   7       13.75       13.13     15.67 o
   0   9   7        0.59       -2.17     10.34 o
   1   9   7        0.70       -9.62     15.02 o
   2   9   7        4.49       32.76     15.16 o
   3   9   7       10.86       32.89     15.15 o
   4   9   7        6.29        4.35     17.61 o
   5   9   7        0.02        1.16     19.11 o
 -11  10   7      129.75      142.16     19.93 o
 -10  10   7       11.83       43.40     18.15 o
  -9  10   7       88.26       97.04     18.62 o
  -8  10   7      117.73      125.63     16.58 o
  -7  10   7        2.54      -16.34     16.34 o
  -6  10   7       83.45      109.25     15.72 o
  -5  10   7       43.79       43.63     13.56 o
  -4  10   7        0.81        3.40     15.28 o
  -3  10   7        4.61       10.25     15.65 o
  -2  10   7        0.18      -16.99     16.99 o
  -1  10   7        5.69       25.16     16.27 o
   0  10   7       14.90       24.16     11.58 o
   1  10   7       41.93       52.29     13.63 o
   2  10   7       25.65       13.22     18.99 o
   3  10   7        1.99       -4.31     17.37 o
   4  10   7        1.09       19.93     18.36 o
 -10  11   7        0.29       20.86     17.05 o
  -9  11   7       15.06        7.69     18.49 o
  -8  11   7       16.94       28.33     17.89 o
  -7  11   7       42.79       39.01     15.95 o
  -6  11   7       63.83       69.16     16.25 o
  -5  11   7       73.95       98.25     15.30 o
  -4  11   7       23.83       40.41     16.32 o
  -3  11   7       14.77       -3.87     18.96 o
  -2  11   7       41.93       48.95     19.61 o
  -1  11   7       11.83       11.80     16.70 o
   0  11   7       22.86       20.49     12.50 o
   1  11   7       22.02        2.15     18.15 o
   2  11   7        0.26       16.55     17.20 o
   3  11   7        0.08      -12.81     20.02 o
  -9  12   7        5.68       -9.47     19.55 o
  -8  12   7        1.22       -4.54     18.51 o
  -7  12   7       22.31        1.08     21.66 o
  -6  12   7      135.54      178.61     18.97 o
  -5  12   7      192.69      231.62     20.23 o
  -4  12   7       70.89       69.49     15.89 o
  -3  12   7       26.53       33.82     16.85 o
  -2  12   7        0.87        7.34     17.29 o
  -1  12   7       60.85       58.03     16.42 o
   0  12   7        2.20       -4.49     13.06 o
   1  12   7        0.24      -19.78     19.78 o
  -6  13   7        0.05      -21.42     21.42 o
  -5  13   7       58.28       57.75     22.50 o
  -4  13   7       72.13       72.80     17.18 o
  -3  13   7        6.83        6.93     17.44 o
  -2  13   7       15.58       33.28     18.40 o
  -1  13   7        2.73      -19.91     19.91 o
  -4 -16   8       21.64       13.02     21.29 o
  -3 -16   8        0.40        2.26     18.08 o
  -2 -16   8       83.78       59.18     20.06 o
  -1 -16   8       73.08       61.48     21.94 o
   0 -16   8       59.77       51.47     14.64 o
   1 -16   8       10.39       33.21     17.35 o
   2 -16   8       18.27       -3.36     18.54 o
   3 -16   8       46.96       24.58     19.98 o
  -6 -15   8      136.26      131.05     18.92 o
  -5 -15   8      248.18      220.78     21.48 o
  -4 -15   8       43.51       58.29     15.39 o
  -3 -15   8        0.07        7.32     17.01 o
  -2 -15   8       24.16       25.64     17.61 o
  -1 -15   8        0.29        9.23     16.57 o
   0 -15   8       49.81       49.68     13.22 o
   1 -15   8       97.21       90.91     16.40 o
   2 -15   8      102.60      133.77     17.09 o
   3 -15   8       15.26       31.38     17.14 o
   4 -15   8      120.77      141.49     18.12 o
   5 -15   8      425.23      442.63     31.10 o
  -7 -14   8       30.56       35.69     18.32 o
  -6 -14   8       58.35       68.95     15.99 o
  -5 -14   8      101.99       83.01     17.14 o
  -4 -14   8       23.02       21.14     18.21 o
  -3 -14   8        2.77       30.72     16.02 o
  -2 -14   8       15.55       32.91     16.10 o
  -1 -14   8        1.65        4.69     16.73 o
   0 -14   8      287.66      304.61     23.00 o
   1 -14   8      498.16      487.03     29.04 o
   2 -14   8      371.49      386.79     26.58 o
   3 -14   8       51.07       43.03     17.87 o
   4 -14   8       49.31       18.77     18.77 o
   5 -14   8      144.53      135.75     18.15 o
   6 -14   8      101.15      134.35     19.29 o
  -9 -13   8       36.02       22.04     21.40 o
  -8 -13   8       49.17       53.60     21.25 o
  -7 -13   8        9.81      -13.88     19.01 o
  -6 -13   8       15.06        8.05     16.23 o
  -5 -13   8        0.91      -12.53     16.32 o
  -4 -13   8        5.72      -10.18     16.83 o
  -3 -13   8      125.04      114.74     16.14 o
  -2 -13   8       21.97       27.42     16.04 o
  -1 -13   8       22.50       18.40     14.57 o
   0 -13   8      461.66      439.19     40.39 o
   1 -13   8      696.46      673.69     29.99 o
   2 -13   8      715.43      743.42     30.91 o
   3 -13   8      213.31      244.15     22.32 o
   4 -13   8       15.16       29.99     15.74 o
   5 -13   8       18.74       35.80     15.22 o
   6 -13   8        4.69       15.24     18.34 o
   7 -13   8       58.55       82.25     16.40 o
 -10 -12   8        3.98       30.95     19.44 o
  -9 -12   8        3.73       17.18     17.85 o
  -8 -12   8      109.30      101.24     17.50 o
  -7 -12   8       85.15       56.76     15.54 o
  -6 -12   8        4.78      -11.15     15.59 o
  -5 -12   8      104.77       99.84     15.11 o
  -4 -12   8      473.16      401.06     23.94 o
  -3 -12   8      768.80      707.03     29.47 o
  -2 -12   8      424.58      422.46     23.89 o
  -1 -12   8        0.88       -9.94     15.07 o
   0 -12   8       86.00       78.21      9.45 o
   1 -12   8      370.10      390.79     24.19 o
   2 -12   8      120.70       97.19     15.20 o
   3 -12   8       10.37       19.11     13.76 o
   4 -12   8       19.25       11.71     15.31 o
   5 -12   8        3.73      -16.30     16.64 o
   6 -12   8      194.18      192.17     18.49 o
   7 -12   8      640.22      610.43     33.58 o
   8 -12   8      474.64      442.65     32.25 o
 -10 -11   8       22.18       17.46     19.87 o
  -9 -11   8       14.26       45.08     16.19 o
  -8 -11   8        0.31      -17.46     17.46 o
  -7 -11   8        1.81      -16.83     16.83 o
  -6 -11   8       36.69       47.31     15.93 o
  -5 -11   8       34.83       41.93     15.50 o
  -4 -11   8      222.45      243.59     19.80 o
  -3 -11   8      459.23      443.25     24.05 o
  -2 -11   8      724.05      662.88     26.22 o
  -1 -11   8      415.85      406.46     21.08 o
   0 -11   8       65.82       56.60     15.37 o
   1 -11   8       65.79       64.73     11.45 o
   2 -11   8      138.12      149.22     14.62 o
   3 -11   8      203.63      184.33     16.04 o
   4 -11   8      551.78      510.56     26.41 o
   5 -11   8       95.63       99.24     15.97 o
   6 -11   8      156.96      147.76     17.03 o
   7 -11   8      607.97      603.62     32.05 o
   8 -11   8      587.49      590.64     34.29 o
 -11 -10   8       36.51       58.14     17.26 o
 -10 -10   8        4.12       16.45     17.72 o
  -9 -10   8       46.66       70.50     14.85 o
  -8 -10   8      123.94       83.09     16.01 o
  -7 -10   8      125.75      117.68     16.34 o
  -6 -10   8       37.41       42.69     13.11 o
  -5 -10   8      174.54      146.45     14.57 o
  -4 -10   8       22.36       15.24     13.95 o
  -3 -10   8        0.38       -4.74     13.61 o
  -2 -10   8        9.22       -1.96     13.76 o
  -1 -10   8       32.13       28.09     13.13 o
   0 -10   8      299.07      277.01     13.42 o
   1 -10   8      210.87      192.34     18.02 o
   2 -10   8      985.82      983.63     30.39 o
   3 -10   8     1957.68     1926.14     40.83 o
   4 -10   8     1844.53     1829.77     42.13 o
   5 -10   8      950.29      923.29     33.28 o
   6 -10   8       11.72        6.48     16.36 o
   7 -10   8       76.76       64.56     15.48 o
   8 -10   8      120.58      103.13     17.48 o
   9 -10   8        5.63        3.57     20.64 o
 -12  -9   8        3.71       34.90     30.74 o
 -11  -9   8        8.68       38.47     18.54 o
 -10  -9   8       52.71       61.42     16.38 o
  -9  -9   8        7.86       14.23     15.84 o
  -8  -9   8       35.48        9.52     16.40 o
  -7  -9   8      116.62      130.43     14.27 o
  -6  -9   8      309.73      259.13     21.48 o
  -5  -9   8       74.86      108.10     12.77 o
  -4  -9   8      161.77      163.94     13.39 o
  -3  -9   8      229.43      220.99     17.91 o
  -2  -9   8      800.66      776.46     26.03 o
  -1  -9   8      619.62      586.53     23.05 o
   0  -9   8      171.57      156.85      9.55 o
   1  -9   8       59.97       53.90     11.54 o
   2  -9   8       97.86       92.09     12.70 o
   3  -9   8      984.48     1103.88     31.17 o
   4  -9   8      662.00      692.89     27.47 o
   5  -9   8      718.83      655.31     29.36 o
   6  -9   8      115.66      107.63     14.79 o
   7  -9   8       44.47       33.65     17.28 o
   8  -9   8      103.81       84.32     15.97 o
   9  -9   8      325.57      313.66     29.40 o
 -12  -8   8        2.70       37.80     25.64 o
 -11  -8   8        0.06      -19.63     19.63 o
 -10  -8   8        6.63       16.58     15.99 o
  -9  -8   8       42.02        5.34     18.25 o
  -8  -8   8       15.30       34.10     13.63 o
  -7  -8   8        1.21       -1.46     15.48 o
  -6  -8   8       16.29       22.88     14.23 o
  -5  -8   8       11.62       14.55     12.87 o
  -4  -8   8       21.47       23.36     13.69 o
  -3  -8   8      273.28      223.98     17.70 o
  -2  -8   8      241.67      229.02     16.86 o
  -1  -8   8     1820.68     1737.68     33.50 o
   0  -8   8     1142.32     1196.22     60.75 o
   1  -8   8      569.53      629.88     22.62 o
   2  -8   8      804.03      864.26     26.18 o
   3  -8   8       39.02       14.60     13.47 o
   4  -8   8      142.43      116.54     13.97 o
   5  -8   8       48.93       54.18     12.44 o
   6  -8   8       66.25       48.00     17.93 o
   7  -8   8       16.04       10.27     17.26 o
   8  -8   8       84.42       94.57     15.84 o
   9  -8   8      309.81      288.43     22.95 o
 -13  -7   8        0.03       -4.93     28.69 o
 -12  -7   8       22.08       67.34     28.03 o
 -11  -7   8        4.39       34.49     17.33 o
 -10  -7   8       13.66      -14.87     16.60 o
  -9  -7   8        0.98       15.11     15.91 o
  -8  -7   8       24.91       43.22     11.37 o
  -7  -7   8      283.40      232.68     19.68 o
  -6  -7   8      149.05      197.83     16.68 o
  -5  -7   8      290.40      264.13     17.89 o
  -4  -7   8      626.84      596.09     22.37 o
  -3  -7   8       16.19       24.11     11.32 o
  -2  -7   8      312.85      302.81     16.79 o
  -1  -7   8      170.86      147.99     14.25 o
   0  -7   8     1209.51     1283.23     82.77 o
   1  -7   8      193.43      205.60     15.13 o
   2  -7   8      105.90      111.76     11.19 o
   3  -7   8       23.00       44.41     10.25 o
   4  -7   8       86.27      106.12     13.00 o
   5  -7   8     1191.36     1251.03     34.18 o
   6  -7   8     1347.29     1389.75     38.57 o
   7  -7   8      581.83      565.99     29.75 o
   8  -7   8       40.54       35.33     19.44 o
   9  -7   8        9.31       10.01     18.17 o
  10  -7   8      266.96      257.86     22.97 o
 -13  -6   8       17.75       75.71     30.29 o
 -12  -6   8       58.95       56.01     27.08 o
 -11  -6   8        1.82       30.07     16.83 o
 -10  -6   8        0.54       -7.97     16.17 o
  -9  -6   8      344.73      362.14     23.49 o
  -8  -6   8      158.64      131.33     14.31 o
  -7  -6   8        2.02       -6.42     13.60 o
  -6  -6   8      107.94       99.30     11.99 o
  -5  -6   8      366.36      363.63     18.71 o
  -4  -6   8     1134.78     1095.31     26.69 o
  -3  -6   8      294.31      285.91     15.80 o
  -2  -6   8       21.45        0.47     11.07 o
  -1  -6   8        3.43        5.96     10.40 o
   0  -6   8      341.76      373.47     11.62 o
   1  -6   8       25.72       41.48      9.66 o
   2  -6   8      889.91      971.81     25.29 o
   3  -6   8       45.11       39.18     13.13 o
   4  -6   8        1.88       22.00     12.76 o
   5  -6   8      683.73      750.15     27.53 o
   6  -6   8      977.20      951.25     32.76 o
   7  -6   8     1284.93     1177.28     37.41 o
   8  -6   8       65.32       63.29     15.37 o
   9  -6   8       18.70       20.95     17.76 o
  10  -6   8        0.67        7.28     19.25 o
 -13  -5   8       29.85       36.59     31.02 o
 -12  -5   8      147.90      193.07     30.72 o
 -11  -5   8      113.94      141.43     16.62 o
 -10  -5   8        7.01        3.40     15.26 o
  -9  -5   8       10.68       25.23     15.72 o
  -8  -5   8        9.94       31.34     15.07 o
  -7  -5   8        1.23       -2.47     13.00 o
  -6  -5   8      329.02      330.67     18.79 o
  -5  -5   8      324.23      348.04     17.97 o
  -4  -5   8       21.55        3.75     11.75 o
  -3  -5   8     1659.48     1574.44     29.25 o
  -2  -5   8        1.26        7.94      9.41 o
  -1  -5   8       89.60       93.77      8.61 o
   0  -5   8      841.87      833.29     79.32 o
   1  -5   8      493.64      624.09     20.10 o
   2  -5   8     2158.58     2360.85     37.56 o
   3  -5   8     2275.66     2390.57     39.46 o
   4  -5   8       32.81       22.43     14.03 o
   5  -5   8      674.33      606.70     25.81 o
   6  -5   8      700.79      734.65     29.32 o
   7  -5   8      309.40      296.68     23.46 o
   8  -5   8       35.79       50.78     17.35 o
   9  -5   8       66.04       46.22     21.23 o
  10  -5   8        0.28      -20.80     20.80 o
 -14  -4   8       16.40      -31.54     31.92 o
 -13  -4   8       97.43      140.11     32.46 o
 -12  -4   8      132.89      106.86     28.72 o
 -11  -4   8       14.04       46.43     17.48 o
 -10  -4   8        1.94       -6.57     15.97 o
  -9  -4   8       14.54      -11.80     15.07 o
  -8  -4   8       27.21       19.11     15.30 o
  -7  -4   8        5.73      -14.46     14.46 o
  -6  -4   8      677.64      715.80     23.31 o
  -5  -4   8      181.26      164.08     15.33 o
  -4  -4   8       55.63       53.47      9.11 o
  -3  -4   8      152.40      159.73     13.15 o
  -2  -4   8      314.42      298.46     15.09 o
  -1  -4   8        3.99        7.68      8.83 o
   0  -4   8      718.45      753.61     42.42 o
   1  -4   8     1285.55     1378.04     27.60 o
   2  -4   8     4232.36     4503.78     50.80 o
   3  -4   8     2339.35     2547.95     41.27 o
   4  -4   8      376.60      409.04     20.26 o
   5  -4   8      216.01      217.31     18.62 o
   6  -4   8       34.93       59.58     13.19 o
   7  -4   8       85.84       72.14     15.58 o
   8  -4   8       23.14        2.00     18.64 o
   9  -4   8      474.20      430.59     30.25 o
  10  -4   8       72.21      101.30     17.16 o
 -14  -3   8       19.96      -11.88     32.50 o
 -13  -3   8       77.95      100.05     29.02 o
 -12  -3   8       22.84        3.94     27.04 o
 -11  -3   8        2.51        0.00     16.58 o
 -10  -3   8        3.25        3.21     16.53 o
  -9  -3   8       93.32       79.82     14.55 o
  -8  -3   8       42.84       32.14     14.62 o
  -7  -3   8      509.19      538.14     22.71 o
  -6  -3   8     1914.04     1837.32     34.10 o
  -5  -3   8      275.85      286.19     16.42 o
  -4  -3   8      689.61      644.93     19.70 o
  -3  -3   8      863.51      780.66     21.16 o
  -2  -3   8      127.50      105.97     10.01 o
  -1  -3   8      228.07      200.37     12.98 o
   0  -3   8      409.53      409.51     15.81 o
   1  -3   8      755.57      791.48     22.02 o
   2  -3   8     1506.30     1695.53     33.24 o
   3  -3   8     1536.05     1706.74     34.40 o
   4  -3   8      226.07      244.26     17.67 o
   5  -3   8      120.88      147.28     13.86 o
   6  -3   8       47.00       21.10     16.92 o
   7  -3   8      483.29      456.36     27.21 o
   8  -3   8      660.56      726.93     33.86 o
   9  -3   8      740.43      781.02     36.34 o
  10  -3   8      245.41      222.61     23.29 o
 -14  -2   8       27.09      -30.65     30.65 o
 -13  -2   8       26.85        2.15     29.26 o
 -12  -2   8      110.33       67.96     28.87 o
 -11  -2   8       54.76       76.03     15.07 o
 -10  -2   8      277.29      264.22     21.16 o
  -9  -2   8      315.36      336.18     20.99 o
  -8  -2   8       61.08       56.72     12.03 o
  -7  -2   8       33.38       55.93     10.72 o
  -6  -2   8       15.65       30.93     13.28 o
  -5  -2   8     2534.93     2535.55     37.28 o
  -4  -2   8      312.99      355.23     16.40 o
  -3  -2   8      428.51      419.42     17.33 o
  -2  -2   8      828.37      735.65     20.19 o
  -1  -2   8      875.21      917.31     21.79 o
   0  -2   8      298.78      327.63     11.06 o
   1  -2   8     2005.90     2102.47     34.51 o
   2  -2   8       90.08      102.32     11.82 o
   3  -2   8      228.94      271.15     17.69 o
   4  -2   8      490.28      460.80     21.98 o
   5  -2   8       73.50       78.08     13.37 o
   6  -2   8        0.83      -15.95     15.95 o
   7  -2   8      385.47      346.15     24.89 o
   8  -2   8      846.77      883.51     36.85 o
   9  -2   8      732.09      752.78     36.53 o
  10  -2   8      226.59      269.40     25.32 o
 -14  -1   8       56.40       34.77     31.88 o
 -13  -1   8       23.36       27.60     26.09 o
 -12  -1   8       12.82       13.48     25.06 o
 -11  -1   8       67.77       64.99     15.07 o
 -10  -1   8      177.78      171.50     16.75 o
  -9  -1   8       53.93       48.03     13.30 o
  -8  -1   8       60.95       56.33     12.20 o
  -7  -1   8      145.30      120.70     12.44 o
  -6  -1   8       27.50       46.45     10.93 o
  -5  -1   8      411.23      401.99     18.32 o
  -4  -1   8       72.57       67.72      9.64 o
  -3  -1   8       68.42       70.37      9.52 o
  -2  -1   8        1.46       -2.75      9.51 o
  -1  -1   8      434.57      389.67     15.37 o
   0  -1   8      432.68      438.40     12.33 o
   1  -1   8        9.86        8.46     11.99 o
   2  -1   8      638.57      700.66     23.33 o
   3  -1   8      673.83      757.04     24.76 o
   4  -1   8     2482.78     2549.46     44.28 o
   5  -1   8      901.09      972.26     33.09 o
   6  -1   8      148.52      174.39     16.04 o
   7  -1   8       66.64       61.52     14.60 o
   8  -1   8       72.80       95.60     17.26 o
   9  -1   8      130.86      114.26     19.85 o
  10  -1   8       25.14       25.96     21.72 o
 -14   0   8       43.42      101.84     29.08 o
 -13   0   8       61.82       63.63     28.91 o
 -12   0   8       88.40       94.20     27.12 o
 -11   0   8        1.11      -18.23     18.23 o
 -10   0   8       59.39       53.11     14.70 o
  -9   0   8      147.43      162.50     14.81 o
  -8   0   8       57.85       38.86     11.88 o
  -7   0   8       87.75      101.82     12.70 o
  -6   0   8      571.77      600.76     21.79 o
  -5   0   8      498.96      478.90     19.25 o
  -4   0   8      675.73      565.89     19.24 o
  -3   0   8       27.65        6.48     10.33 o
  -2   0   8     1082.80     1021.75     22.56 o
  -1   0   8        1.02       -4.31      8.98 o
   0   0   8      176.47      157.36     10.28 o
   1   0   8      881.01      866.59     23.72 o
   2   0   8      160.49      157.79     12.85 o
   3   0   8      106.29       98.44     12.46 o
   4   0   8      707.94      752.48     27.43 o
   5   0   8      861.65      855.33     31.21 o
   6   0   8      427.62      443.04     25.66 o
   7   0   8      185.04      162.07     16.85 o
   8   0   8       11.72       -7.32     17.13 o
   9   0   8       46.82       32.23     20.84 o
 -14   1   8        6.06       53.38     27.75 o
 -13   1   8       94.26       51.04     31.69 o
 -12   1   8       36.38       67.61     26.71 o
 -11   1   8      228.71      250.37     21.57 o
 -10   1   8       98.69       81.95     14.87 o
  -9   1   8        1.60       -0.71     14.47 o
  -8   1   8      227.79      196.08     19.16 o
  -7   1   8      151.12      127.69     13.11 o
  -6   1   8       10.58       28.05     12.92 o
  -5   1   8        6.96        1.44     11.54 o
  -4   1   8      377.11      365.75     16.34 o
  -3   1   8       63.31       72.37      8.61 o
  -2   1   8       22.51        6.52     10.50 o
  -1   1   8     2467.95     2191.15     33.47 o
   0   1   8      288.12      287.98     20.08 o
   1   1   8     1862.83     1875.04     33.82 o
   2   1   8      714.07      698.15     23.85 o
   3   1   8      178.87      160.05     15.52 o
   4   1   8        0.14        7.00     13.02 o
   5   1   8        7.76       10.29     16.60 o
   6   1   8       46.71       28.63     17.61 o
   7   1   8        4.24       30.18     16.19 o
   8   1   8        0.64      -15.03     17.37 o
   9   1   8       89.20       70.07     17.01 o
 -14   2   8       42.85       37.37     26.63 o
 -13   2   8        6.97       62.21     22.19 o
 -12   2   8        0.63       21.27     16.51 o
 -11   2   8      111.38       86.73     15.16 o
 -10   2   8        7.74        2.37     17.29 o
  -9   2   8      248.91      218.32     19.59 o
  -8   2   8        2.15        7.04     14.53 o
  -7   2   8      458.21      508.91     21.29 o
  -6   2   8        9.54        0.00     12.74 o
  -5   2   8        6.52       -4.95     11.13 o
  -4   2   8        2.16        4.58     10.66 o
  -3   2   8        2.01        4.50     10.37 o
  -2   2   8      147.62      131.48     11.02 o
  -1   2   8       18.22       17.37     10.89 o
   0   2   8     1294.75     1240.83     66.07 o
   1   2   8     1707.95     1685.37     33.37 o
   2   2   8      506.72      519.05     21.40 o
   3   2   8        1.92       -2.65     13.54 o
   4   2   8        1.70       -4.37     13.00 o
   5   2   8       34.95       32.87     15.02 o
   6   2   8      315.75      369.03     24.32 o
   7   2   8      425.44      377.38     29.81 o
   8   2   8      226.43      205.88     21.42 o
   9   2   8       21.27       29.28     20.26 o
 -14   3   8      133.92      145.24     36.03 o
 -13   3   8        9.34        6.52     24.63 o
 -12   3   8       14.42       42.08     15.93 o
 -11   3   8       55.90       61.28     15.02 o
 -10   3   8      103.43      120.22     14.47 o
  -9   3   8        0.52      -15.71     15.71 o
  -8   3   8      946.05     1006.60     29.40 o
  -7   3   8      786.86      722.02     25.90 o
  -6   3   8      330.51      288.63     17.59 o
  -5   3   8        7.35       10.42     11.09 o
  -4   3   8      428.17      404.33     18.32 o
  -3   3   8        0.25      -10.96     10.96 o
  -2   3   8      536.24      513.12     19.33 o
  -1   3   8      193.12      192.81     15.63 o
   0   3   8       39.64       36.72      8.41 o
   1   3   8      333.72      325.13     19.67 o
   2   3   8      169.63      178.91     17.07 o
   3   3   8       98.08       85.67     13.24 o
   4   3   8        0.23      -14.44     14.44 o
   5   3   8        0.85        8.61     15.00 o
   6   3   8      251.25      254.18     23.68 o
   7   3   8      650.17      678.34     35.88 o
   8   3   8      582.99      558.24     34.96 o
 -14   4   8       37.29       19.33     30.39 o
 -13   4   8       15.11       33.07     26.18 o
 -12   4   8      172.04      185.66     18.69 o
 -11   4   8       78.93       68.17     14.72 o
 -10   4   8        1.98        6.61     15.74 o
  -9   4   8      238.03      255.69     20.36 o
  -8   4   8      674.84      596.91     25.01 o
  -7   4   8       95.34       89.27     13.56 o
  -6   4   8       44.77       39.54     14.46 o
  -5   4   8       38.60       28.42     12.85 o
  -4   4   8        3.90       -3.19     11.63 o
  -3   4   8      382.78      371.25     17.91 o
  -2   4   8      109.98      106.19     11.39 o
  -1   4   8      628.39      606.94     21.98 o
   0   4   8      323.39      282.95     12.87 o
   1   4   8      364.63      346.42     20.56 o
   2   4   8       28.11       34.38     14.21 o
   3   4   8      384.86      420.80     23.12 o
   4   4   8      104.28       93.73     14.53 o
   5   4   8        9.65       31.02     14.60 o
   6   4   8       82.40      117.43     17.80 o
   7   4   8      200.41      202.67     20.58 o
   8   4   8      179.75      163.10     21.46 o
 -14   5   8        0.36      -14.77     28.97 o
 -13   5   8       52.69       54.16     33.63 o
 -12   5   8      231.33      243.83     22.69 o
 -11   5   8      217.34      237.13     22.75 o
 -10   5   8       16.10        7.69     16.30 o
  -9   5   8        6.00       15.72     16.27 o
  -8   5   8      134.68      145.13     14.25 o
  -7   5   8       32.55       37.30     13.78 o
  -6   5   8        5.22        3.77     13.63 o
  -5   5   8      373.41      361.94     19.78 o
  -4   5   8      266.81      288.43     17.82 o
  -3   5   8        0.09        5.79     12.90 o
  -2   5   8      418.10      393.12     20.11 o
  -1   5   8      608.76      583.34     23.20 o
   0   5   8       95.81       89.67      8.67 o
   1   5   8      444.32      418.07     22.34 o
   2   5   8      476.24      475.95     23.57 o
   3   5   8      493.42      478.86     26.65 o
   4   5   8      256.37      294.68     22.58 o
   5   5   8       74.07       51.99     19.20 o
   6   5   8       11.76      -19.63     19.63 o
   7   5   8        6.84       12.83     19.96 o
 -13   6   8      138.89      153.27     32.18 o
 -12   6   8      159.44      172.36     19.72 o
 -11   6   8       46.00        6.82     18.83 o
 -10   6   8        7.70       -7.15     16.19 o
  -9   6   8      241.96      267.96     21.44 o
  -8   6   8      212.55      235.22     20.60 o
  -7   6   8        0.17        2.86     13.89 o
  -6   6   8      469.36      471.28     22.93 o
  -5   6   8      366.33      364.46     19.72 o
  -4   6   8      573.26      560.03     22.88 o
  -3   6   8      111.74       92.65     12.55 o
  -2   6   8       42.14       27.58     14.66 o
  -1   6   8       15.92        6.82     14.53 o
   0   6   8        1.51       -4.38      9.82 o
   1   6   8        1.24       16.23     14.66 o
   2   6   8      100.42       96.63     13.78 o
   3   6   8       32.27       43.76     17.01 o
   4   6   8      163.01      150.53     16.94 o
   5   6   8       77.44       80.42     16.23 o
   6   6   8       33.49       18.06     19.85 o
   7   6   8        3.12       24.61     18.17 o
 -13   7   8      104.16      113.17     35.80 o
 -12   7   8       48.98       56.29     20.32 o
 -11   7   8        6.10      -18.25     18.25 o
 -10   7   8       62.05       73.34     14.70 o
  -9   7   8      205.84      195.52     16.92 o
  -8   7   8       19.15       36.38     14.34 o
  -7   7   8       59.33       39.63     16.96 o
  -6   7   8       97.62       97.38     14.03 o
  -5   7   8       79.34       89.74     12.87 o
  -4   7   8       43.98       33.99     14.44 o
  -3   7   8       45.32       68.17     11.56 o
  -2   7   8       77.29       60.90     12.18 o
  -1   7   8       61.30       39.46     16.90 o
   0   7   8       59.36       35.79     12.04 o
   1   7   8      264.48      248.29     21.65 o
   2   7   8       72.36       82.57     14.40 o
   3   7   8       46.50       52.80     18.53 o
   4   7   8       52.53       30.55     19.50 o
   5   7   8       31.76       39.07     15.52 o
   6   7   8        5.98       -9.56     19.11 o
 -12   8   8       36.42       39.22     20.90 o
 -11   8   8        6.76       -8.57     17.72 o
 -10   8   8       92.22      109.35     16.36 o
  -9   8   8       93.93      116.82     16.21 o
  -8   8   8       67.23       61.67     14.40 o
  -7   8   8        0.14       15.61     13.37 o
  -6   8   8       52.09       69.55     13.50 o
  -5   8   8        1.12       29.56     12.83 o
  -4   8   8        3.23       11.39     14.10 o
  -3   8   8      156.40      155.03     14.74 o
  -2   8   8       40.78       28.35     16.14 o
  -1   8   8      107.64      114.31     14.47 o
   0   8   8      171.47      184.62     14.95 o
   1   8   8      125.90       90.99     14.90 o
   2   8   8        0.61       -0.93     15.65 o
   3   8   8      103.31       68.33     16.73 o
   4   8   8      108.05      116.35     18.30 o
   5   8   8      229.76      227.75     21.63 o
 -11   9   8       15.54        6.76     18.32 o
 -10   9   8       49.64       30.59     18.77 o
  -9   9   8       25.07       15.93     18.36 o
  -8   9   8        0.02       -5.66     16.01 o
  -7   9   8       15.71       10.81     16.83 o
  -6   9   8       28.34       40.71     17.09 o
  -5   9   8       27.30       15.31     16.12 o
  -4   9   8      111.51      126.88     13.97 o
  -3   9   8       55.32       61.78     12.76 o
  -2   9   8       46.35       70.09     13.88 o
  -1   9   8        0.18       -5.32     15.67 o
   0   9   8       12.24       -6.16     11.28 o
   1   9   8       12.29        9.71     16.92 o
   2   9   8        5.42       26.24     17.18 o
   3   9   8        2.34       -9.66     17.52 o
   4   9   8       11.12        0.00     19.85 o
 -10  10   8       58.03       40.45     21.33 o
  -9  10   8       26.14       53.32     18.71 o
  -8  10   8       29.44       13.20     18.13 o
  -7  10   8        4.81       -0.97     16.55 o
  -6  10   8        4.47        4.78     16.38 o
  -5  10   8       15.09        1.89     16.36 o
  -4  10   8       76.56       80.53     15.09 o
  -3  10   8       72.51       87.23     16.04 o
  -2  10   8       39.30       32.85     18.66 o
  -1  10   8        0.68       15.44     15.44 o
   0  10   8        3.47      -11.05     12.64 o
   1  10   8       29.20       16.83     20.54 o
   2  10   8      121.93      124.40     19.14 o
   3  10   8      110.46       69.27     24.00 o
  -9  11   8       15.88       12.55     17.85 o
  -8  11   8       27.28       68.67     15.67 o
  -7  11   8       74.89      112.24     16.19 o
  -6  11   8       18.14       16.66     17.98 o
  -5  11   8        4.42       38.01     16.14 o
  -4  11   8       55.07       76.33     15.07 o
  -3  11   8       42.25       55.52     18.51 o
  -2  11   8        4.55       18.45     17.39 o
  -1  11   8       13.99       -1.06     18.90 o
   0  11   8        2.87       19.19     11.85 o
   1  11   8      130.42      142.68     18.53 o
   2  11   8      100.30       83.26     18.81 o
  -7  12   8       91.33      104.79     18.81 o
  -6  12   8       31.66       26.00     19.55 o
  -5  12   8        0.64       -8.95     18.92 o
  -4  12   8        2.59       -7.81     17.22 o
  -3  12   8        0.05      -19.07     20.21 o
  -2  12   8        0.20      -19.72     19.72 o
  -1  12   8        0.76      -19.46     19.83 o
  -3 -16   9        7.62       37.91     17.46 o
  -2 -16   9      308.06      252.66     22.92 o
  -1 -16   9      245.29      199.94     20.99 o
   0 -16   9       16.12       24.45     13.85 o
   1 -16   9       58.42       60.25     16.64 o
   2 -16   9       85.10       84.19     18.00 o
  -6 -15   9      373.79      341.88     31.49 o
  -5 -15   9      561.75      542.83     33.02 o
  -4 -15   9      166.15      154.84     20.19 o
  -3 -15   9       16.93       35.02     17.72 o
  -2 -15   9       65.53       66.71     14.94 o
  -1 -15   9       65.87       67.66     15.78 o
   0 -15   9      141.44      133.26     12.70 o
   1 -15   9      738.68      833.57     35.61 o
   2 -15   9      399.50      402.69     28.89 o
   3 -15   9        0.26        8.93     18.79 o
   4 -15   9      221.56      197.61     21.27 o
  -7 -14   9       60.64       53.15     22.77 o
  -6 -14   9      381.86      344.42     28.22 o
  -5 -14   9      485.96      467.23     29.94 o
  -4 -14   9       71.58       52.12     19.78 o
  -3 -14   9       46.95       44.99     18.97 o
  -2 -14   9       33.83       18.23     17.44 o
  -1 -14   9       30.62       22.13     16.12 o
   0 -14   9      625.85      660.69     22.93 o
   1 -14   9     1170.02     1178.08     40.41 o
   2 -14   9      638.50      664.54     32.63 o
   3 -14   9       18.99       24.86     17.37 o
   4 -14   9       89.77       95.69     16.08 o
   5 -14   9      147.13      113.57     18.36 o
  -8 -13   9      192.64      122.83     21.12 o
  -7 -13   9        8.46      -17.20     17.72 o
  -6 -13   9       11.85       36.59     16.88 o
  -5 -13   9       21.96       27.36     14.29 o
  -4 -13   9       88.89       55.60     18.73 o
  -3 -13   9      538.40      497.37     28.09 o
  -2 -13   9      220.66      216.12     21.08 o
  -1 -13   9       26.82       36.10     16.96 o
   0 -13   9      749.79      705.83     35.17 o
   1 -13   9     1525.05     1510.32     43.25 o
   2 -13   9      968.07      979.82     35.41 o
   3 -13   9        5.64       25.96     15.35 o
   4 -13   9        4.73        1.01     17.48 o
   5 -13   9       10.61       38.42     17.74 o
   6 -13   9      170.58      194.49     19.42 o
  -9 -12   9      132.69      120.94     19.53 o
  -8 -12   9       27.03       12.81     20.10 o
  -7 -12   9        1.39       17.98     15.46 o
  -6 -12   9        1.35       12.25     16.01 o
  -5 -12   9      156.94      147.35     15.84 o
  -4 -12   9      924.51      898.19     33.92 o
  -3 -12   9     2426.53     2373.52     49.81 o
  -2 -12   9     1656.38     1487.67     40.94 o
  -1 -12   9      140.63      159.08     15.71 o
   0 -12   9      356.85      394.68     49.01 o
   1 -12   9      774.93      866.37     31.62 o
   2 -12   9       81.05       85.03     14.08 o
   3 -12   9       49.67       64.41     13.07 o
   4 -12   9       15.75      -11.32     17.16 o
   5 -12   9      137.54      118.61     16.62 o
   6 -12   9      449.55      459.27     28.65 o
   7 -12   9      559.44      537.56     33.49 o
 -10 -11   9        1.33      -19.96     19.96 o
  -9 -11   9        1.77       36.66     17.44 o
  -8 -11   9      107.11      109.12     17.50 o
  -7 -11   9      467.44      433.33     27.02 o
  -6 -11   9      268.27      269.86     23.48 o
  -5 -11   9      163.99      158.16     16.96 o
  -4 -11   9     1375.12     1387.12     37.97 o
  -3 -11   9     2955.22     2956.31     51.58 o
  -2 -11   9     2032.01     1835.45     41.12 o
  -1 -11   9      116.73      118.25     14.32 o
   0 -11   9       81.49       68.45      8.88 o
   1 -11   9       50.59       46.58     12.23 o
   2 -11   9      365.79      401.85     23.06 o
   3 -11   9     1081.73     1071.82     35.11 o
   4 -11   9      645.61      630.49     29.54 o
   5 -11   9        1.97        5.71     16.49 o
   6 -11   9      335.88      340.16     25.64 o
   7 -11   9      612.66      657.40     32.68 o
   8 -11   9      283.79      251.38     21.96 o
 -11 -10   9       31.13       14.36     23.08 o
 -10 -10   9        0.81       -4.41     19.12 o
  -9 -10   9       58.16       78.46     15.74 o
  -8 -10   9      403.89      384.25     26.65 o
  -7 -10   9      943.81      989.05     36.34 o
  -6 -10   9     1692.06     1630.17     40.64 o
  -5 -10   9      107.57      135.21     14.85 o
  -4 -10   9      269.58      205.54     20.30 o
  -3 -10   9      602.30      617.55     26.56 o
  -2 -10   9       45.63       67.06     12.36 o
  -1 -10   9      162.15      168.32     14.75 o
   0 -10   9      906.17      874.21     37.62 o
   1 -10   9       37.89       33.04     14.88 o
   2 -10   9     1702.84     1741.92     39.98 o
   3 -10   9     3991.51     4061.20     60.04 o
   4 -10   9     2412.23     2458.68     49.43 o
   5 -10   9      597.65      539.80     27.29 o
   6 -10   9        6.93       12.76     16.85 o
   7 -10   9       81.66       60.21     21.57 o
   8 -10   9        7.92       -3.46     19.40 o
 -12  -9   9       88.29       64.82     33.63 o
 -11  -9   9      189.78      205.02     21.31 o
 -10  -9   9      119.04       89.59     18.13 o
  -9  -9   9       31.11       28.74     17.56 o
  -8  -9   9      591.60      639.83     30.29 o
  -7  -9   9      790.60      806.68     30.52 o
  -6  -9   9      750.04      768.99     28.74 o
  -5  -9   9       21.16      -16.19     16.19 o
  -4  -9   9      406.04      393.46     20.79 o
  -3  -9   9       41.02       12.96     14.59 o
  -2  -9   9     1300.08     1295.24     32.08 o
  -1  -9   9     3129.02     2928.97     46.05 o
   0  -9   9     5515.63     5508.30    390.55 o
   1  -9   9     1223.49     1317.53     33.45 o
   2  -9   9      557.60      612.90     25.32 o
   3  -9   9     2582.80     2605.86     47.85 o
   4  -9   9     1352.91     1390.50     37.48 o
   5  -9   9      376.78      386.20     23.98 o
   6  -9   9       42.50       41.55     17.52 o
   7  -9   9       58.90       70.18     15.58 o
   8  -9   9        2.49      -16.75     19.44 o
   9  -9   9      407.98      385.22     30.98 o
 -12  -8   9      254.04      343.17     40.66 o
 -11  -8   9      385.66      483.23     31.73 o
 -10  -8   9      363.67      448.70     27.90 o
  -9  -8   9      122.48       89.61     15.65 o
  -8  -8   9      282.03      268.71     21.46 o
  -7  -8   9      418.95      428.27     24.39 o
  -6  -8   9        0.60        8.35     14.34 o
  -5  -8   9      495.79      498.57     22.82 o
  -4  -8   9      974.07      902.28     27.94 o
  -3  -8   9      344.43      294.52     19.16 o
  -2  -8   9     1535.51     1456.89     32.61 o
  -1  -8   9     7192.05     6739.32     65.12 o
   0  -8   9     4024.51     4225.10    307.84 o
   1  -8   9     1642.81     1831.88     36.57 o
   2  -8   9       15.32        9.04     12.98 o
   3  -8   9      541.00      549.68     23.38 o
   4  -8   9      116.92       96.31     13.93 o
   5  -8   9      226.36      244.69     21.51 o
   6  -8   9      479.35      513.99     27.27 o
   7  -8   9      448.04      428.31     29.19 o
   8  -8   9       24.23       35.02     20.47 o
   9  -8   9      463.35      383.39     32.07 o
 -13  -7   9       19.84       54.23     28.11 o
 -12  -7   9      209.68      212.06     39.72 o
 -11  -7   9      418.89      409.13     29.51 o
 -10  -7   9      183.79      157.92     18.04 o
  -9  -7   9       80.69       98.93     14.75 o
  -8  -7   9       18.90       24.97     16.47 o
  -7  -7   9      204.46      196.02     15.26 o
  -6  -7   9      519.51      562.66     24.33 o
  -5  -7   9     2848.96     2824.66     44.71 o
  -4  -7   9     3847.99     3788.13     49.29 o
  -3  -7   9      727.78      766.73     24.41 o
  -2  -7   9       94.21      103.33     11.67 o
  -1  -7   9     3396.40     3316.34     44.67 o
   0  -7   9     2087.82     2115.23    136.72 o
   1  -7   9       73.16       66.39     11.11 o
   2  -7   9      614.93      652.79     23.96 o
   3  -7   9       40.02       54.14     11.54 o
   4  -7   9       29.38        0.71     15.13 o
   5  -7   9     1734.91     1762.03     42.66 o
   6  -7   9     2311.53     2253.24     49.57 o
   7  -7   9     1218.93     1166.56     40.30 o
   8  -7   9      265.90      275.07     24.86 o
   9  -7   9       28.21       21.29     20.30 o
 -13  -6   9       14.50        2.39     29.77 o
 -12  -6   9        0.33        0.00     27.62 o
 -11  -6   9      108.90      139.96     15.84 o
 -10  -6   9       14.28       12.61     16.71 o
  -9  -6   9        2.23       -4.89     16.58 o
  -8  -6   9        4.10      -15.65     15.65 o
  -7  -6   9       26.00       20.51     11.17 o
  -6  -6   9     1734.65     1700.59     35.71 o
  -5  -6   9     6496.53     6484.13     64.28 o
  -4  -6   9     5697.87     5522.71     57.24 o
  -3  -6   9      207.72      192.83     15.65 o
  -2  -6   9        0.08       -2.58     11.80 o
  -1  -6   9     1110.27      964.64     25.23 o
   0  -6   9      269.97      327.70     31.23 o
   1  -6   9      844.84      887.96     25.68 o
   2  -6   9     3186.47     3624.28     49.08 o
   3  -6   9      257.14      251.38     18.75 o
   4  -6   9      186.60      178.30     14.79 o
   5  -6   9     1011.21     1052.43     33.90 o
   6  -6   9     1989.52     2138.31     47.75 o
   7  -6   9     1308.75     1262.03     42.30 o
   8  -6   9       53.72       48.54     16.34 o
   9  -6   9       12.33       23.53     20.04 o
 -13  -5   9       65.17       66.71     31.79 o
 -12  -5   9       66.41       81.78     28.37 o
 -11  -5   9       23.05       34.31     16.99 o
 -10  -5   9       12.80       37.28     17.41 o
  -9  -5   9      759.98      806.72     31.39 o
  -8  -5   9      825.86      814.43     29.23 o
  -7  -5   9      290.94      307.29     19.96 o
  -6  -5   9      858.09      895.03     27.40 o
  -5  -5   9     3939.73     3826.21     48.91 o
  -4  -5   9     4823.85     4519.95     50.46 o
  -3  -5   9      905.37      861.59     23.96 o
  -2  -5   9       65.76       77.30      9.77 o
  -1  -5   9        0.29       -8.53     10.96 o
   0  -5   9     1132.75     1138.12     87.51 o
   1  -5   9     2627.22     2918.75     41.98 o
   2  -5   9     5512.81     6046.64     62.26 o
   3  -5   9     1505.46     1641.76     35.89 o
   4  -5   9      100.95      114.09     12.34 o
   5  -5   9      623.42      637.01     27.66 o
   6  -5   9      509.34      533.40     27.15 o
   7  -5   9      139.28      143.04     16.08 o
   8  -5   9      124.37      124.85     16.94 o
   9  -5   9      169.38      147.97     19.52 o
 -14  -4   9        5.83      -12.20     31.73 o
 -13  -4   9        9.42       17.95     27.66 o
 -12  -4   9        2.28       34.72     24.43 o
 -11  -4   9       45.44       64.88     15.46 o
 -10  -4   9       69.02       78.12     14.51 o
  -9  -4   9     1069.87     1094.15     34.29 o
  -8  -4   9     2168.19     2254.10     43.55 o
  -7  -4   9      667.97      659.08     25.36 o
  -6  -4   9        3.17        6.31     13.63 o
  -5  -4   9      387.75      373.42     18.69 o
  -4  -4   9       88.68       80.83     10.57 o
  -3  -4   9      315.76      270.18     15.46 o
  -2  -4   9     1808.41     1812.44     31.47 o
  -1  -4   9      405.99      369.09     16.85 o
   0  -4   9     1152.82     1226.43     71.37 o
   1  -4   9     6829.22     7411.16     65.12 o
   2  -4   9     5334.33     5889.78     61.61 o
   3  -4   9     2195.17     2303.82     42.24 o
   4  -4   9        1.32       14.19     13.39 o
   5  -4   9      158.62      154.75     15.02 o
   6  -4   9        8.25        8.76     16.17 o
   7  -4   9      246.97      241.65     23.20 o
   8  -4   9      690.56      639.12     34.14 o
   9  -4   9      487.04      580.07     34.33 o
 -14  -3   9       51.25       52.63     26.63 o
 -13  -3   9       80.92      123.15     31.10 o
 -12  -3   9      269.26      278.42     36.12 o
 -11  -3   9       30.63       61.20     14.53 o
 -10  -3   9       12.82       21.48     17.11 o
  -9  -3   9      305.03      326.97     24.30 o
  -8  -3   9     1063.98     1048.77     31.45 o
  -7  -3   9      398.62      391.61     21.40 o
  -6  -3   9        6.90      -14.66     14.66 o
  -5  -3   9      214.86      195.81     16.94 o
  -4  -3   9     2812.59     2731.62     38.88 o
  -3  -3   9     5868.79     5476.82     52.68 o
  -2  -3   9     7728.83     7407.39     60.86 o
  -1  -3   9     4558.90     4495.39     47.16 o
   0  -3   9       22.74       27.72     18.40 o
   1  -3   9     4232.37     4678.49     52.61 o
   2  -3   9     2404.17     2644.84     42.54 o
   3  -3   9      497.05      533.02     23.49 o
   4  -3   9       37.00       25.90     15.67 o
   5  -3   9       94.64       99.24     14.16 o
   6  -3   9        9.73        8.83     16.32 o
   7  -3   9     1020.72     1035.01     36.72 o
   8  -3   9     1573.33     1609.14     47.85 o
   9  -3   9      838.88      785.91     38.12 o
 -14  -2   9       61.03       89.68     33.37 o
 -13  -2   9      150.01      110.69     35.86 o
 -12  -2   9      326.23      403.58     37.22 o
 -11  -2   9      285.90      302.94     23.94 o
 -10  -2   9        9.11       -7.34     17.20 o
  -9  -2   9        4.78       11.86     15.58 o
  -8  -2   9       10.10       12.68     16.30 o
  -7  -2   9      536.00      511.92     23.05 o
  -6  -2   9     2869.42     2816.76     43.22 o
  -5  -2   9      910.09      897.85     26.15 o
  -4  -2   9      349.49      337.41     17.70 o
  -3  -2   9     3803.34     3434.39     43.74 o
  -2  -2   9     7376.41     6762.06     59.78 o
  -1  -2   9     6155.38     5915.76     56.74 o
   0  -2   9     1607.69     1637.27    102.90 o
   1  -2   9      160.07      234.16     16.45 o
   2  -2   9       35.61       64.06     11.02 o
   3  -2   9      630.46      616.00     25.17 o
   4  -2   9     1911.21     1920.12     41.03 o
   5  -2   9     1487.79     1543.87     40.53 o
   6  -2   9      148.18      169.35     18.04 o
   7  -2   9      281.89      267.40     25.79 o
   8  -2   9     1363.08     1361.78     45.25 o
   9  -2   9      441.67      408.31     31.69 o
 -14  -1   9       10.69        4.71     27.15 o
 -13  -1   9       39.56        6.48     33.63 o
 -12  -1   9      146.51      165.30     31.62 o
 -11  -1   9      178.62      176.28     17.03 o
 -10  -1   9       13.89       17.78     15.69 o
  -9  -1   9       41.32       42.00     16.42 o
  -8  -1   9      500.35      466.54     23.36 o
  -7  -1   9     1995.27     1914.37     37.80 o
  -6  -1   9     3873.69     3666.73     48.74 o
  -5  -1   9     3799.80     3466.17     45.27 o
  -4  -1   9       80.18       81.30     10.72 o
  -3  -1   9      704.69      597.32     20.34 o
  -2  -1   9      784.72      687.75     21.01 o
  -1  -1   9      108.92      113.79     10.70 o
   0  -1   9      216.24      207.10     11.09 o
   1  -1   9      801.80      833.14     25.36 o
   2  -1   9       47.86       53.51     11.43 o
   3  -1   9     2627.75     2597.77     45.21 o
   4  -1   9     4303.57     4455.54     61.42 o
   5  -1   9     3196.26     3267.32     57.75 o
   6  -1   9      983.38     1003.82     36.60 o
   7  -1   9        0.51       -7.04     17.18 o
   8  -1   9      208.41      183.81     19.11 o
   9  -1   9       43.49       64.04     21.91 o
 -14   0   9        7.59        7.04     28.44 o
 -13   0   9        0.67        8.63     26.78 o
 -12   0   9        9.13        3.94     25.62 o
 -11   0   9        0.27      -18.21     18.21 o
 -10   0   9      218.26      241.78     21.78 o
  -9   0   9      270.47      255.86     21.98 o
  -8   0   9       74.15       88.65     13.33 o
  -7   0   9     3193.55     3083.92     46.43 o
  -6   0   9     2470.17     2231.47     38.32 o
  -5   0   9     1732.06     1685.63     32.42 o
  -4   0   9      471.77      433.00     19.07 o
  -3   0   9        0.18        2.73     10.55 o
  -2   0   9        1.14       -3.79     11.50 o
  -1   0   9     3081.37     2846.87     40.10 o
   0   0   9     5701.27     5337.99    209.38 o
   1   0   9     3123.74     3129.88     44.52 o
   2   0   9      244.78      231.06     18.71 o
   3   0   9     1115.18     1069.60     32.03 o
   4   0   9     1878.81     1873.25     42.11 o
   5   0   9     1926.90     1928.79     46.17 o
   6   0   9      352.93      372.08     26.02 o
   7   0   9        9.31        0.00     17.22 o
   8   0   9        6.90      -16.88     18.19 o
   9   0   9       86.48       84.73     18.15 o
 -14   1   9       53.65       96.53     28.16 o
 -13   1   9        8.47      -29.96     29.96 o
 -12   1   9       23.69      -21.76     27.49 o
 -11   1   9      147.14      165.73     16.90 o
 -10   1   9      304.93      329.48     22.82 o
  -9   1   9      419.23      365.91     22.93 o
  -8   1   9       53.35       84.34     13.13 o
  -7   1   9     1808.52     1714.06     35.91 o
  -6   1   9     1218.18     1117.65     29.13 o
  -5   1   9        7.92        6.31     12.70 o
  -4   1   9      230.48      237.56     15.50 o
  -3   1   9      111.00       99.32     10.55 o
  -2   1   9      315.32      336.72     17.13 o
  -1   1   9     1837.18     1696.89     32.76 o
   0   1   9     6384.92     5898.89    198.95 o
   1   1   9     5133.81     4898.70     56.23 o
   2   1   9      685.36      742.25     25.72 o
   3   1   9        0.79       17.63     12.94 o
   4   1   9      551.17      538.35     26.33 o
   5   1   9       12.84       28.67     17.09 o
   6   1   9       89.07       56.66     19.65 o
   7   1   9      549.43      561.99     31.71 o
   8   1   9       90.73      111.79     18.90 o
 -14   2   9       31.80       68.82     27.15 o
 -13   2   9        2.32      -27.77     27.77 o
 -12   2   9        0.03       18.81     16.83 o
 -11   2   9      113.83      114.11     16.64 o
 -10   2   9      814.48      771.36     31.64 o
  -9   2   9      346.06      337.79     23.66 o
  -8   2   9       87.75      100.46     14.14 o
  -7   2   9        8.79      -14.98     14.98 o
  -6   2   9      149.32      140.44     13.17 o
  -5   2   9      263.90      238.26     17.56 o
  -4   2   9     2395.29     2251.21     36.92 o
  -3   2   9      529.88      502.81     20.23 o
  -2   2   9        9.36        7.97     13.00 o
  -1   2   9     1188.66     1063.00     27.53 o
   0   2   9     4826.87     4674.72    152.73 o
   1   2   9     1829.53     1875.49     37.56 o
   2   2   9       13.85       30.59     10.70 o
   3   2   9      155.93      151.42     14.60 o
   4   2   9        6.41       -2.41     16.06 o
   5   2   9      225.32      222.78     17.95 o
   6   2   9     1021.64     1034.67     39.26 o
   7   2   9     1217.27     1134.01     43.31 o
   8   2   9      313.81      308.60     29.30 o
 -14   3   9        7.30       12.10     30.72 o
 -13   3   9       81.62       86.26     32.29 o
 -12   3   9      177.21      179.94     18.88 o
 -11   3   9       10.22       27.60     17.61 o
 -10   3   9      102.96      115.38     15.35 o
  -9   3   9      199.47      184.76     16.27 o
  -8   3   9        4.11       18.71     15.59 o
  -7   3   9       34.06       10.23     15.43 o
  -6   3   9      269.44      286.52     18.77 o
  -5   3   9      569.58      543.95     22.24 o
  -4   3   9     3161.99     2866.63     42.99 o
  -3   3   9     3675.92     3513.82     46.67 o
  -2   3   9      262.56      274.81     17.69 o
  -1   3   9      477.30      462.78     20.28 o
   0   3   9      821.38      810.54     21.22 o
   1   3   9      328.84      325.44     19.39 o
   2   3   9      419.15      353.57     22.71 o
   3   3   9      624.29      613.09     27.64 o
   4   3   9       57.91       56.16     13.39 o
   5   3   9      190.44      207.64     17.61 o
   6   3   9     1198.83     1260.87     42.38 o
   7   3   9     1062.70     1238.48     44.99 o
   8   3   9      219.61      206.25     22.82 o
 -14   4   9       66.26       54.05     33.86 o
 -13   4   9      189.91      180.22     34.61 o
 -12   4   9      214.58      200.15     22.13 o
 -11   4   9      110.41      120.14     15.63 o
 -10   4   9       75.31       84.26     14.62 o
  -9   4   9       11.14       33.95     16.19 o
  -8   4   9      638.15      632.21     26.89 o
  -7   4   9      535.24      464.82     23.57 o
  -6   4   9       52.55       41.40     15.74 o
  -5   4   9      601.14      572.88     23.23 o
  -4   4   9      994.82      986.34     28.20 o
  -3   4   9     2818.06     2598.41     42.39 o
  -2   4   9      442.51      405.17     21.61 o
  -1   4   9       51.09       32.16     15.63 o
   0   4   9      235.07      210.45     12.90 o
   1   4   9      242.83      256.42     20.10 o
   2   4   9      636.12      663.14     28.11 o
   3   4   9     2216.85     2159.58     47.42 o
   4   4   9      573.43      554.52     29.12 o
   5   4   9        4.09       -3.03     17.72 o
   6   4   9      717.29      664.26     36.62 o
   7   4   9      395.72      389.24     31.94 o
 -13   5   9       23.24        9.23     29.73 o
 -12   5   9       48.48       51.58     18.62 o
 -11   5   9        6.73      -13.54     19.22 o
 -10   5   9       50.72       38.30     18.66 o
  -9   5   9      501.22      514.22     27.53 o
  -8   5   9      849.72      842.76     30.68 o
  -7   5   9     1616.01     1671.89     38.79 o
  -6   5   9      890.98      882.02     29.12 o
  -5   5   9       23.31       17.01     14.47 o
  -4   5   9        0.74       12.74     13.52 o
  -3   5   9       23.50       22.39     14.27 o
  -2   5   9       24.65       20.62     15.22 o
  -1   5   9      473.95      460.90     22.86 o
   0   5   9      139.32      119.55      9.78 o
   1   5   9      889.18      897.18     30.20 o
   2   5   9     1601.25     1516.39     41.11 o
   3   5   9     1406.65     1424.45     42.34 o
   4   5   9      600.27      597.12     32.50 o
   5   5   9       52.19       52.25     19.74 o
   6   5   9       93.26       89.25     18.69 o
 -13   6   9        0.24       30.91     26.16 o
 -12   6   9       40.11       53.08     15.95 o
 -11   6   9      130.13      155.12     18.06 o
 -10   6   9       55.76       64.52     14.77 o
  -9   6   9       66.26       61.26     15.22 o
  -8   6   9      422.84      437.48     24.91 o
  -7   6   9      583.71      563.13     26.15 o
  -6   6   9      584.25      541.99     24.73 o
  -5   6   9       72.86       59.48     13.33 o
  -4   6   9       29.40       24.91     14.96 o
  -3   6   9      320.19      306.94     20.79 o
  -2   6   9     1988.91     1945.58     41.31 o
  -1   6   9     1951.25     1869.66     41.91 o
   0   6   9     1302.64     1360.39     66.26 o
   1   6   9        0.02      -16.70     16.70 o
   2   6   9      458.16      461.23     27.43 o
   3   6   9      493.06      525.14     30.55 o
   4   6   9      150.24      142.94     19.31 o
   5   6   9       12.88       -9.00     19.44 o
   6   6   9       23.17        2.43     22.54 o
 -12   7   9      118.50       98.42     18.43 o
 -11   7   9      182.19      188.20     19.52 o
 -10   7   9      117.12      146.83     17.11 o
  -9   7   9        0.12       15.61     15.41 o
  -8   7   9       39.91       25.55     16.43 o
  -7   7   9        1.39        1.62     15.54 o
  -6   7   9       83.19       82.23     13.71 o
  -5   7   9      139.57      148.17     14.55 o
  -4   7   9       30.95       42.67     12.06 o
  -3   7   9      224.89      187.93     16.38 o
  -2   7   9     1373.98     1310.98     37.78 o
  -1   7   9     2073.41     2153.37     46.67 o
   0   7   9      736.38      765.20     27.82 o
   1   7   9      222.24      202.46     19.67 o
   2   7   9        5.31      -15.99     17.11 o
   3   7   9        6.60       -1.03     18.41 o
   4   7   9       70.58       36.40     21.70 o
   5   7   9      338.60      329.42     29.68 o
 -12   8   9        8.65       27.30     20.75 o
 -11   8   9      146.58      177.81     19.39 o
 -10   8   9       76.78      101.35     15.71 o
  -9   8   9        0.62        7.79     15.35 o
  -8   8   9        0.66       10.16     14.64 o
  -7   8   9       77.27       84.81     15.56 o
  -6   8   9      336.40      368.94     23.40 o
  -5   8   9      792.33      830.34     32.79 o
  -4   8   9      606.93      611.50     28.07 o
  -3   8   9       32.67       -4.13     17.18 o
  -2   8   9      364.48      377.17     24.02 o
  -1   8   9      510.13      447.88     27.83 o
   0   8   9       31.12       44.72     10.81 o
   1   8   9       32.00       52.37     12.62 o
   2   8   9        0.60       11.13     17.65 o
   3   8   9       58.42       50.48     16.29 o
   4   8   9      277.23      262.73     24.67 o
 -11   9   9       15.29        0.00     19.80 o
 -10   9   9       14.83       32.91     18.79 o
  -9   9   9        4.33      -18.00     18.00 o
  -8   9   9       34.57       11.90     19.91 o
  -7   9   9       36.97       28.63     16.70 o
  -6   9   9      285.58      242.69     19.98 o
  -5   9   9      586.30      553.96     30.76 o
  -4   9   9      430.85      438.73     27.17 o
  -3   9   9        9.07        7.41     16.43 o
  -2   9   9       80.86       36.17     17.97 o
  -1   9   9       22.99       11.47     17.52 o
   0   9   9      156.50      147.71     12.35 o
   1   9   9      466.62      515.97     31.84 o
   2   9   9      302.47      278.64     23.77 o
   3   9   9        1.29       -4.63     20.06 o
 -10  10   9       15.58       25.70     19.96 o
  -9  10   9       11.48      -18.92     20.24 o
  -8  10   9       66.47       93.15     16.51 o
  -7  10   9       10.69       14.44     17.74 o
  -6  10   9       71.29       59.87     20.92 o
  -5  10   9      149.84      161.90     18.26 o
  -4  10   9       31.53       13.02     19.35 o
  -3  10   9        2.12       -6.07     18.32 o
  -2  10   9       12.02        0.00     17.48 o
  -1  10   9        6.19       -6.24     17.61 o
   0  10   9      207.96      230.35     14.75 o
   1  10   9      455.06      476.32     34.12 o
   2  10   9      430.02      398.24     31.92 o
  -8  11   9      122.14      176.07     18.97 o
  -7  11   9      112.72      120.44     18.02 o
  -6  11   9       12.23        6.59     18.86 o
  -5  11   9       11.75       -3.29     20.08 o
  -4  11   9        0.10      -19.20     19.20 o
  -3  11   9      155.38      160.97     18.34 o
  -2  11   9       90.69      102.23     17.18 o
  -1  11   9        3.92       32.63     17.39 o
   0  11   9      161.09      165.46     14.67 o
  -5  12   9       25.69       57.93     20.30 o
  -4  12   9       45.24       37.82     21.93 o
  -3 -16  10        1.73      -17.54     21.70 o
  -2 -16  10       66.80       53.00     23.05 o
  -1 -16  10       82.34       38.29     23.70 o
   0 -16  10       11.14       26.40     13.37 o
   1 -16  10      151.39      180.05     19.55 o
  -5 -15  10      318.98      317.24     30.76 o
  -4 -15  10      164.20      174.06     19.42 o
  -3 -15  10        2.72       16.25     18.66 o
  -2 -15  10        0.87       -5.32     18.84 o
  -1 -15  10       22.26       36.47     18.34 o
   0 -15  10      237.20      258.48     17.03 o
   1 -15  10      353.32      433.15     28.26 o
   2 -15  10       92.52      105.27     18.17 o
   3 -15  10       16.69       35.76     18.77 o
  -7 -14  10       50.48       85.55     16.66 o
  -6 -14  10      204.77      175.57     20.41 o
  -5 -14  10      153.99      153.27     18.28 o
  -4 -14  10      178.48      177.38     18.15 o
  -3 -14  10       43.60       19.01     19.18 o
  -2 -14  10       21.52       -1.96     18.79 o
  -1 -14  10       36.34       56.48     19.35 o
   0 -14  10      287.81      315.22     19.07 o
   1 -14  10      411.76      446.33     30.14 o
   2 -14  10       67.77       60.49     16.45 o
   3 -14  10        0.76       13.99     17.11 o
   4 -14  10        0.48       37.05     17.28 o
   5 -14  10        8.87        3.55     19.53 o
  -8 -13  10       56.04       45.42     17.16 o
  -7 -13  10       16.26        1.10     19.25 o
  -6 -13  10       26.70       77.80     13.69 o
  -5 -13  10       17.71       28.91     16.70 o
  -4 -13  10       55.94       63.80     14.23 o
  -3 -13  10       45.01       50.01     19.12 o
  -2 -13  10      154.86      128.00     15.95 o
  -1 -13  10       12.34       25.62     16.29 o
   0 -13  10      370.30      372.03     30.39 o
   1 -13  10      389.81      390.88     27.58 o
   2 -13  10        5.68       16.12     15.54 o
   3 -13  10        0.11       12.06     15.56 o
   4 -13  10      274.44      289.96     25.29 o
   5 -13  10      304.11      325.07     26.59 o
   6 -13  10      190.70      178.93     19.83 o
  -9 -12  10       39.51       19.68     23.34 o
  -8 -12  10       61.83       73.49     17.74 o
  -7 -12  10       98.48       94.01     17.56 o
  -6 -12  10        1.98       -8.65     17.69 o
  -5 -12  10      128.70      116.50     16.85 o
  -4 -12  10      819.73      753.08     32.46 o
  -3 -12  10     1118.57     1015.51     35.93 o
  -2 -12  10      678.26      676.92     29.99 o
  -1 -12  10        3.71       -7.41     15.28 o
   0 -12  10      143.95      169.46     27.50 o
   1 -12  10       10.57       12.90     15.56 o
   2 -12  10       76.26       81.84     13.91 o
   3 -12  10        0.89      -16.42     16.42 o
   4 -12  10      275.42      298.06     23.85 o
   5 -12  10      651.80      611.44     31.67 o
   6 -12  10      203.59      192.40     20.64 o
 -10 -11  10        0.63        0.00     20.36 o
  -9 -11  10      102.62      100.29     17.82 o
  -8 -11  10      858.33      831.82     35.86 o
  -7 -11  10     1046.99      976.29     37.99 o
  -6 -11  10      240.13      229.52     18.36 o
  -5 -11  10       26.85       11.88     18.62 o
  -4 -11  10     1029.77      908.46     33.62 o
  -3 -11  10     1611.26     1545.86     40.10 o
  -2 -11  10      800.74      828.77     29.79 o
  -1 -11  10        0.02      -15.02     15.02 o
   0 -11  10       97.00       96.89     13.61 o
   1 -11  10        0.51       -5.60     15.41 o
   2 -11  10      474.71      497.50     25.90 o
   3 -11  10      431.15      459.33     25.77 o
   4 -11  10       35.04       21.63     17.05 o
   5 -11  10      197.06      210.98     17.29 o
   6 -11  10      117.36       95.32     16.49 o
   7 -11  10       11.43        2.32     19.52 o
 -11 -10  10      200.67      173.55     22.95 o
 -10 -10  10       39.26       21.16     19.87 o
  -9 -10  10      159.20      172.81     18.79 o
  -8 -10  10     1518.51     1528.05     45.25 o
  -7 -10  10     1765.73     1810.63     45.05 o
  -6 -10  10      748.46      745.95     30.22 o
  -5 -10  10        1.48       27.62     14.46 o
  -4 -10  10      112.59       84.17     13.91 o
  -3 -10  10      274.23      270.22     20.06 o
  -2 -10  10       94.55       96.37     13.88 o
  -1 -10  10     1809.36     1664.62     38.77 o
   0 -10  10     1955.12     1957.25    179.00 o
   1 -10  10        2.65        5.96     14.44 o
   2 -10  10     1130.99     1175.13     34.01 o
   3 -10  10      897.31      992.84     33.26 o
   4 -10  10      104.85       84.64     15.52 o
   5 -10  10        7.42        0.00     16.71 o
   6 -10  10        5.00       -4.16     17.93 o
   7 -10  10       11.69       24.65     18.54 o
 -12  -9  10      150.45      195.59     36.87 o
 -11  -9  10      751.61      904.30     38.40 o
 -10  -9  10      284.10      285.85     26.35 o
  -9  -9  10       44.26       89.66     15.69 o
  -8  -9  10      911.11      951.27     35.84 o
  -7  -9  10      962.81     1023.52     34.01 o
  -6  -9  10      594.80      588.28     26.61 o
  -5  -9  10       56.71       64.86     12.62 o
  -4  -9  10       49.06       43.16     15.09 o
  -3  -9  10       21.92       19.16     14.38 o
  -2  -9  10     1390.84     1351.26     34.57 o
  -1  -9  10     5888.09     5824.71     65.51 o
   0  -9  10     4748.53     4751.85    316.66 o
   1  -9  10        6.12       14.70     14.79 o
   2  -9  10       67.79       94.07     13.52 o
   3  -9  10      274.98      273.99     22.35 o
   4  -9  10      130.62      139.45     14.77 o
   5  -9  10       19.72       33.45     14.75 o
   6  -9  10        2.98      -18.79     18.79 o
   7  -9  10       22.04       23.96     18.04 o
   8  -9  10       53.13       46.28     18.49 o
 -12  -8  10      633.67      717.91     52.63 o
 -11  -8  10     1079.49     1195.00     43.14 o
 -10  -8  10      433.17      541.71     29.21 o
  -9  -8  10        2.58       18.43     15.37 o
  -8  -8  10      192.90      223.19     20.47 o
  -7  -8  10      235.73      248.97     21.38 o
  -6  -8  10       49.53       55.95     12.36 o
  -5  -8  10      146.49      165.45     14.27 o
  -4  -8  10      436.92      453.58     22.62 o
  -3  -8  10      183.29      174.69     17.42 o
  -2  -8  10     1868.15     1897.27     38.12 o
  -1  -8  10     4483.83     4373.74     55.41 o
   0  -8  10     4258.34     4458.33    229.68 o
   1  -8  10      426.09      463.72     22.45 o
   2  -8  10      131.51      132.71     13.32 o
   3  -8  10       73.60       46.86     16.14 o
   4  -8  10       69.94       32.98     16.70 o
   5  -8  10      164.16      178.91     17.37 o
   6  -8  10      342.83      382.67     24.95 o
   7  -8  10      234.91      232.20     20.21 o
   8  -8  10        0.41        7.00     18.53 o
 -13  -7  10       49.02       52.16     30.74 o
 -12  -7  10      586.44      652.51     50.20 o
 -11  -7  10      789.78      848.55     35.99 o
 -10  -7  10      286.47      307.76     25.01 o
  -9  -7  10       35.31        3.51     17.98 o
  -8  -7  10      118.55      118.01     15.31 o
  -7  -7  10       35.77       39.57     14.36 o
  -6  -7  10      243.99      270.93     19.48 o
  -5  -7  10      956.75      993.16     29.88 o
  -4  -7  10     1389.16     1335.61     33.11 o
  -3  -7  10      336.80      276.03     19.14 o
  -2  -7  10      409.69      416.95     20.52 o
  -1  -7  10     1273.28     1259.92     30.48 o
   0  -7  10      311.81      336.10     30.12 o
   1  -7  10       21.83       10.10     12.81 o
   2  -7  10       91.40      101.39     13.04 o
   3  -7  10      601.19      637.29     24.80 o
   4  -7  10      732.30      734.24     28.67 o
   5  -7  10      504.14      564.44     27.79 o
   6  -7  10      453.56      485.72     28.78 o
   7  -7  10      548.72      519.82     28.78 o
   8  -7  10       63.02       65.38     16.77 o
 -13  -6  10        0.15        4.80     30.16 o
 -12  -6  10      128.94      154.00     30.80 o
 -11  -6  10       81.71      103.22     17.24 o
 -10  -6  10       34.91       20.28     20.52 o
  -9  -6  10      684.71      731.94     32.03 o
  -8  -6  10      349.59      276.87     22.82 o
  -7  -6  10       21.82       41.05     11.90 o
  -6  -6  10      740.71      766.28     27.17 o
  -5  -6  10     3078.40     3018.42     46.69 o
  -4  -6  10     3946.53     3847.42     49.92 o
  -3  -6  10     1206.54     1251.29     30.61 o
  -2  -6  10      155.81      184.24     15.99 o
  -1  -6  10      965.44      950.99     26.71 o
   0  -6  10     1343.25     1435.88    115.05 o
   1  -6  10      268.45      309.57     18.77 o
   2  -6  10       26.28       29.96     10.91 o
   3  -6  10      399.26      401.99     22.58 o
   4  -6  10      518.93      571.31     25.40 o
   5  -6  10      439.56      468.91     26.02 o
   6  -6  10      349.66      367.59     26.58 o
   7  -6  10       79.48       99.28     17.09 o
   8  -6  10        5.89       41.35     18.00 o
 -13  -5  10        5.20       23.29     30.53 o
 -12  -5  10       40.13       34.10     27.96 o
 -11  -5  10      142.45      161.88     18.49 o
 -10  -5  10     1474.33     1514.86     42.80 o
  -9  -5  10     2425.17     2578.13     51.32 o
  -8  -5  10     1618.85     1691.52     39.82 o
  -7  -5  10       91.37       78.59     13.41 o
  -6  -5  10      768.42      759.84     25.98 o
  -5  -5  10     2355.20     2425.86     41.31 o
  -4  -5  10     2579.67     2586.90     40.88 o
  -3  -5  10        1.53      -12.12     13.84 o
  -2  -5  10      965.58      887.88     25.81 o
  -1  -5  10      174.45      168.75     15.58 o
   0  -5  10     1852.75     2017.59    121.92 o
   1  -5  10     2911.94     3095.63     46.19 o
   2  -5  10       62.77       95.21     11.82 o
   3  -5  10      156.19      159.23     13.88 o
   4  -5  10       39.90       48.80     12.10 o
   5  -5  10      106.06       90.69     14.59 o
   6  -5  10       29.56       40.53     16.71 o
   7  -5  10      119.29      118.89     18.08 o
   8  -5  10       78.14       88.92     17.13 o
 -14  -4  10       51.52       19.74     33.84 o
 -13  -4  10      266.89      307.46     39.65 o
 -12  -4  10      154.70      166.66     34.74 o
 -11  -4  10       89.54      132.41     17.26 o
 -10  -4  10     1728.93     1688.99     45.03 o
  -9  -4  10     3007.11     3215.94     55.52 o
  -8  -4  10     2569.87     2439.14     46.13 o
  -7  -4  10      175.10      165.50     15.24 o
  -6  -4  10      267.99      283.93     18.92 o
  -5  -4  10      774.31      799.45     25.96 o
  -4  -4  10       84.60       93.25     12.25 o
  -3  -4  10     4096.90     3902.94     48.41 o
  -2  -4  10     4539.19     4422.86     50.78 o
  -1  -4  10     1255.47     1255.46     28.82 o
   0  -4  10      696.11      791.93     66.51 o
   1  -4  10     3499.63     3833.43     50.84 o
   2  -4  10      440.90      478.43     22.75 o
   3  -4  10        4.59       16.49     13.82 o
   4  -4  10        0.27       29.79     10.96 o
   5  -4  10       60.28       51.41     17.18 o
   6  -4  10        1.50        7.77     17.03 o
   7  -4  10      403.55      444.28     27.81 o
   8  -4  10      258.04      250.07     22.34 o
 -14  -3  10      376.52      433.82     48.54 o
 -13  -3  10      901.88     1073.54     59.00 o
 -12  -3  10      811.00      893.32     52.31 o
 -11  -3  10       83.05      123.47     16.23 o
 -10  -3  10      341.75      414.75     25.32 o
  -9  -3  10     1147.34     1202.53     36.03 o
  -8  -3  10      258.71      256.25     21.42 o
  -7  -3  10       51.15       61.98     13.39 o
  -6  -3  10      864.67      850.85     28.28 o
  -5  -3  10      363.13      347.31     19.24 o
  -4  -3  10     1421.19     1283.88     30.29 o
  -3  -3  10    16075.02    14751.98     90.45 o
  -2  -3  10    22080.06    21937.99    109.29 o
  -1  -3  10     3153.16     3156.55     43.79 o
   0  -3  10      188.06      163.61      9.22 o
   1  -3  10      742.88      743.65     26.33 o
   2  -3  10      217.22      269.88     19.03 o
   3  -3  10        1.30      -14.38     14.38 o
   4  -3  10      103.93      101.91     14.01 o
   5  -3  10       17.03       21.16     16.58 o
   6  -3  10       13.22       -7.83     17.72 o
   7  -3  10      311.12      328.58     27.06 o
   8  -3  10      384.83      376.48     31.24 o
 -14  -2  10      331.11      321.15     40.83 o
 -13  -2  10      860.88      945.36     55.62 o
 -12  -2  10      906.45     1000.20     55.15 o
 -11  -2  10       38.83       26.89     18.97 o
 -10  -2  10       60.69       66.58     15.31 o
  -9  -2  10       23.57       42.51     13.60 o
  -8  -2  10      277.12      282.28     21.12 o
  -7  -2  10     2200.53     2270.63     42.39 o
  -6  -2  10     4403.66     4223.87     54.83 o
  -5  -2  10     1598.00     1476.20     33.32 o
  -4  -2  10      287.00      268.80     19.37 o
  -3  -2  10    11164.84    10089.55     77.82 o
  -2  -2  10    11175.46     9651.89     73.53 o
  -1  -2  10     1210.21     1271.26     30.25 o
   0  -2  10      111.96      123.21      8.67 o
   1  -2  10      111.47      148.17     12.68 o
   2  -2  10      190.18      197.23     17.39 o
   3  -2  10      201.82      231.86     19.65 o
   4  -2  10     1613.97     1699.38     41.57 o
   5  -2  10     1463.05     1422.29     41.65 o
   6  -2  10      173.34      161.06     18.12 o
   7  -2  10       73.81       75.04     17.72 o
   8  -2  10      135.93       93.57     19.57 o
 -14  -1  10      184.56      181.43     39.95 o
 -13  -1  10      343.33      410.31     40.81 o
 -12  -1  10      167.85      242.47     32.83 o
 -11  -1  10       19.30       10.14     19.03 o
 -10  -1  10      164.64      215.52     17.97 o
  -9  -1  10      127.68       75.92     15.84 o
  -8  -1  10      673.89      719.16     29.17 o
  -7  -1  10     2475.53     2317.32     43.18 o
  -6  -1  10     7492.70     7162.40     69.45 o
  -5  -1  10     2385.70     2197.93     39.46 o
  -4  -1  10        1.86       11.34     12.90 o
  -3  -1  10     1272.49     1093.03     27.57 o
  -2  -1  10     1543.04     1432.26     30.70 o
  -1  -1  10       65.12       50.57     11.02 o
   0  -1  10     1711.16     1752.34     59.94 o
   1  -1  10      485.85      504.37     21.55 o
   2  -1  10       47.55       42.08     15.16 o
   3  -1  10      850.13      805.88     29.40 o
   4  -1  10     1892.10     1838.75     44.22 o
   5  -1  10     3221.34     3199.00     59.18 o
   6  -1  10      352.78      274.79     26.99 o
   7  -1  10        2.34        2.19     16.25 o
   8  -1  10        0.76       11.86     18.30 o
 -14   0  10       34.92       54.98     30.91 o
 -13   0  10       31.22       24.28     28.52 o
 -12   0  10       79.30      103.16     30.76 o
 -11   0  10      491.83      528.37     30.01 o
 -10   0  10     1091.09     1058.45     35.33 o
  -9   0  10      482.63      485.89     25.59 o
  -8   0  10      232.79      270.27     20.86 o
  -7   0  10     1596.22     1579.67     36.45 o
  -6   0  10     3287.78     3271.18     47.42 o
  -5   0  10     1802.96     1578.43     34.49 o
  -4   0  10      145.74      153.10     12.53 o
  -3   0  10      536.24      481.74     19.65 o
  -2   0  10      133.66      139.43     12.79 o
  -1   0  10     4782.43     4288.47     52.12 o
   0   0  10     3175.60     2877.22     63.06 o
   1   0  10      726.85      794.39     26.76 o
   2   0  10        0.27      -12.76     13.54 o
   3   0  10      213.24      213.00     16.32 o
   4   0  10      474.78      563.93     28.28 o
   5   0  10      831.10      810.04     32.79 o
   6   0  10      119.26      120.94     17.11 o
   7   0  10        0.41        0.00     17.84 o
   8   0  10       11.82       25.45     19.81 o
 -14   1  10        0.14        4.82     26.52 o
 -13   1  10        0.94       13.33     26.09 o
 -12   1  10      330.03      382.83     37.11 o
 -11   1  10     1595.07     1697.58     45.36 o
 -10   1  10     1447.10     1504.38     41.33 o
  -9   1  10      589.51      659.22     28.14 o
  -8   1  10       16.39        0.71     15.89 o
  -7   1  10      940.04      883.75     28.80 o
  -6   1  10      369.34      331.85     20.45 o
  -5   1  10      106.85      112.60     13.37 o
  -4   1  10     2039.28     1772.62     35.09 o
  -3   1  10      804.18      783.71     24.37 o
  -2   1  10      448.18      458.00     20.34 o
  -1   1  10     2501.93     2265.27     39.91 o
   0   1  10     1530.78     1524.32     25.90 o
   1   1  10      127.36      179.23     16.90 o
   2   1  10       69.43       66.28     12.81 o
   3   1  10       66.28       83.50     12.70 o
   4   1  10       19.78      -16.51     16.51 o
   5   1  10        9.84       35.75     16.42 o
   6   1  10      165.52      198.60     18.58 o
   7   1  10      238.11      211.48     22.24 o
   8   1  10        6.30       23.64     20.02 o
 -14   2  10      144.44      215.67     36.51 o
 -13   2  10       13.77       17.93     22.19 o
 -12   2  10      250.53      259.61     21.37 o
 -11   2  10     1124.85     1171.68     40.02 o
 -10   2  10     1656.36     1716.99     43.87 o
  -9   2  10      207.18      220.67     19.18 o
  -8   2  10       12.64       36.55     14.53 o
  -7   2  10      504.68      490.22     23.94 o
  -6   2  10      191.84      165.47     15.20 o
  -5   2  10     1670.47     1590.98     34.62 o
  -4   2  10     4620.35     4355.81     52.89 o
  -3   2  10     2197.99     1938.86     37.33 o
  -2   2  10        0.05       27.08     13.39 o
  -1   2  10     1361.86     1324.00     31.64 o
   0   2  10      515.09      556.13     16.81 o
   1   2  10        2.32      -13.99     13.99 o
   2   2  10       42.27       24.82     16.21 o
   3   2  10       49.10       26.95     15.80 o
   4   2  10       26.15       25.64     16.04 o
   5   2  10      474.02      448.11     29.15 o
   6   2  10      882.32      921.18     38.10 o
   7   2  10      176.95      166.21     21.16 o
 -14   3  10      436.33      587.87     49.77 o
 -13   3  10      109.72      161.04     32.79 o
 -12   3  10        0.05       18.62     18.26 o
 -11   3  10      121.07      128.62     17.48 o
 -10   3  10      174.73      178.84     17.50 o
  -9   3  10       87.18      100.96     15.24 o
  -8   3  10      444.93      445.17     24.37 o
  -7   3  10      443.97      452.34     23.79 o
  -6   3  10      242.73      221.16     19.05 o
  -5   3  10     4184.62     4141.08     54.53 o
  -4   3  10     8123.29     7639.95     71.79 o
  -3   3  10     4830.95     4450.98     55.32 o
  -2   3  10        4.14        7.04     13.56 o
  -1   3  10      355.80      351.93     19.40 o
   0   3  10       11.01        5.01      9.96 o
   1   3  10      579.86      574.58     24.35 o
   2   3  10      426.80      418.47     24.32 o
   3   3  10      167.47      226.03     20.92 o
   4   3  10       50.51       48.80     17.61 o
   5   3  10      180.64      163.52     19.44 o
   6   3  10      513.31      513.41     32.57 o
   7   3  10       76.74       17.22     23.77 o
 -13   4  10      210.74      312.30     37.80 o
 -12   4  10        1.09       16.92     16.92 o
 -11   4  10        0.08        1.96     16.77 o
 -10   4  10       97.82      126.30     15.54 o
  -9   4  10     1129.95     1166.88     37.03 o
  -8   4  10     2465.36     2548.54     48.97 o
  -7   4  10     1592.10     1582.02     38.58 o
  -6   4  10       57.12       60.21     13.07 o
  -5   4  10     3012.08     2869.71     47.64 o
  -4   4  10     4720.75     4481.95     58.42 o
  -3   4  10     1512.91     1414.18     35.02 o
  -2   4  10       10.24        2.05     14.88 o
  -1   4  10      106.90       98.78     13.82 o
   0   4  10        8.73        6.24      9.89 o
   1   4  10      513.53      527.14     24.58 o
   2   4  10     1521.81     1594.10     41.44 o
   3   4  10     1324.80     1318.06     40.04 o
   4   4  10      289.79      335.08     24.89 o
   5   4  10        3.91       26.39     16.38 o
   6   4  10      194.04      165.84     21.27 o
 -13   5  10       15.16        9.49     30.53 o
 -12   5  10      145.81      155.83     19.42 o
 -11   5  10      108.42      124.08     17.84 o
 -10   5  10      105.53       81.95     17.41 o
  -9   5  10     1094.42     1207.93     38.15 o
  -8   5  10     2672.22     2818.13     52.59 o
  -7   5  10     1829.31     1816.33     42.06 o
  -6   5  10      430.74      419.01     23.62 o
  -5   5  10      203.97      216.53     16.57 o
  -4   5  10      169.42      160.35     15.24 o
  -3   5  10       19.45       38.62     12.46 o
  -2   5  10     1310.11     1183.57     34.42 o
  -1   5  10      784.11      728.35     28.42 o
   0   5  10       76.01       72.69     11.40 o
   1   5  10      287.74      294.76     21.12 o
   2   5  10     1522.36     1456.33     42.13 o
   3   5  10     1764.50     1751.73     48.89 o
   4   5  10      495.92      460.64     30.52 o
   5   5  10        0.93      -19.68     20.28 o
   6   5  10        0.13       18.71     20.84 o
 -13   6  10      142.44      129.70     37.84 o
 -12   6  10      502.13      580.80     35.04 o
 -11   6  10      395.48      439.70     29.25 o
 -10   6  10       56.65       34.06     18.75 o
  -9   6  10      170.75      176.75     17.95 o
  -8   6  10      664.70      683.74     28.98 o
  -7   6  10      263.71      250.20     21.89 o
  -6   6  10       22.97        7.84     16.83 o
  -5   6  10      158.19      157.98     15.35 o
  -4   6  10       10.27       30.98     14.08 o
  -3   6  10     1023.94      988.49     32.38 o
  -2   6  10     3369.43     3248.47     56.01 o
  -1   6  10     2175.51     2267.38     48.56 o
   0   6  10      191.40      192.41     25.63 o
   1   6  10        0.35        4.44     14.70 o
   2   6  10      197.89      204.09     18.77 o
   3   6  10      412.51      422.00     30.63 o
   4   6  10      126.04      132.73     18.88 o
   5   6  10       28.33       20.71     22.52 o
 -12   7  10      511.94      487.10     34.64 o
 -11   7  10      423.40      486.04     31.84 o
 -10   7  10       62.68       30.72     19.59 o
  -9   7  10        8.06       36.70     16.62 o
  -8   7  10       28.68       47.01     13.19 o
  -7   7  10       64.31       44.06     18.13 o
  -6   7  10      646.54      742.92     30.83 o
  -5   7  10      927.80      951.38     33.77 o
  -4   7  10       32.08       55.06     13.15 o
  -3   7  10      643.49      632.70     29.28 o
  -2   7  10     1093.12     1173.25     36.96 o
  -1   7  10      801.83      725.03     32.08 o
   0   7  10       76.63       91.51     15.29 o
   1   7  10        5.19        1.96     15.41 o
   2   7  10       19.00        1.01     17.93 o
   3   7  10        6.55       22.22     18.15 o
   4   7  10      130.65      143.15     20.62 o
 -11   8  10       64.59       99.63     18.47 o
 -10   8  10        8.77       -8.65     18.45 o
  -9   8  10       13.54       13.33     17.42 o
  -8   8  10        1.62       -2.93     17.98 o
  -7   8  10      295.44      329.23     24.54 o
  -6   8  10     1176.86     1303.55     41.05 o
  -5   8  10      978.43      996.31     37.24 o
  -4   8  10      303.29      323.05     23.23 o
  -3   8  10       40.33       43.33     16.86 o
  -2   8  10       23.46       36.10     15.78 o
  -1   8  10        5.60      -17.07     17.07 o
   0   8  10       47.79       60.79     10.00 o
   1   8  10      150.95      165.93     18.58 o
   2   8  10       36.75       60.58     16.38 o
   3   8  10       40.55       56.92     21.93 o
 -10   9  10      169.19      201.59     20.49 o
  -9   9  10      172.71      210.49     19.95 o
  -8   9  10       10.12       19.89     17.03 o
  -7   9  10      176.96      211.32     18.86 o
  -6   9  10      899.98      876.82     38.32 o
  -5   9  10      836.80      855.83     36.21 o
  -4   9  10      122.87      143.09     16.17 o
  -3   9  10      105.33      105.22     16.42 o
  -2   9  10       24.47       30.07     18.21 o
  -1   9  10      213.62      207.34     18.26 o
   0   9  10      486.56      509.12     22.77 o
   1   9  10      469.39      484.19     31.23 o
   2   9  10      132.55      127.46     19.35 o
  -9  10  10      461.54      508.61     33.39 o
  -8  10  10       98.89      128.08     18.75 o
  -7  10  10       23.77       28.39     20.77 o
  -6  10  10      375.75      377.79     29.00 o
  -5  10  10      174.35      169.24     19.44 o
  -4  10  10        8.30        1.06     17.84 o
  -3  10  10      125.80      141.49     18.86 o
  -2  10  10       30.32       48.78     19.78 o
  -1  10  10      166.18      209.07     19.52 o
   0  10  10      325.66      342.68     34.41 o
  -6  11  10       23.75       29.15     20.04 o
  -5  11  10        4.01       -4.63     20.15 o
  -4  11  10      236.00      279.26     22.50 o
  -3  11  10      350.09      363.50     29.68 o
  -2  11  10      204.79      232.81     21.96 o
  -5 -15  11       22.50        1.18     20.86 o
  -4 -15  11       67.37       59.87     22.67 o
  -3 -15  11       57.03      -17.76     22.63 o
  -2 -15  11       72.08       78.10     17.31 o
  -1 -15  11       33.58        2.20     20.67 o
   0 -15  11       22.65       27.83     12.80 o
   1 -15  11        1.93      -18.94     18.94 o
   2 -15  11       18.49        4.54     19.01 o
  -7 -14  11        0.01        1.20     21.35 o
  -6 -14  11        1.19        3.40     19.52 o
  -5 -14  11       14.52       23.08     18.75 o
  -4 -14  11      210.81      192.19     19.31 o
  -3 -14  11      233.63      228.74     19.74 o
  -2 -14  11      133.61      149.76     16.73 o
  -1 -14  11       40.18       38.98     19.03 o
   0 -14  11        2.00       15.01     12.33 o
   1 -14  11       43.80       32.12     19.18 o
   2 -14  11       30.67       30.80     18.56 o
   3 -14  11       10.14      -16.85     19.14 o
   4 -14  11       54.01       39.87     19.22 o
  -8 -13  11        0.66      -20.11     20.11 o
  -7 -13  11        0.65      -12.18     18.43 o
  -6 -13  11        7.28      -16.01     16.01 o
  -5 -13  11        1.73       14.32     16.14 o
  -4 -13  11       85.81       61.14     15.72 o
  -3 -13  11       90.26       72.09     16.30 o
  -2 -13  11        2.17        6.61     14.85 o
  -1 -13  11        5.35       -7.62     16.94 o
   0 -13  11       15.10       15.37     12.53 o
   1 -13  11      131.17      107.57     16.98 o
   2 -13  11       27.10       32.78     16.77 o
   3 -13  11       30.69       35.13     15.43 o
   4 -13  11      180.11      176.50     19.81 o
   5 -13  11      149.41      171.29     18.83 o
  -9 -12  11       27.64       39.89     20.04 o
  -8 -12  11       84.36       86.52     16.53 o
  -7 -12  11       12.92       20.73     18.00 o
  -6 -12  11       28.50       31.56     17.48 o
  -5 -12  11       47.02       62.38     14.04 o
  -4 -12  11       48.59       49.25     18.75 o
  -3 -12  11        0.38      -17.63     17.63 o
  -2 -12  11        0.05       15.72     16.15 o
  -1 -12  11       16.54        0.86     15.93 o
   0 -12  11        0.14        2.75     11.21 o
   1 -12  11      155.96      153.94     15.63 o
   2 -12  11       14.05        7.45     16.49 o
   3 -12  11      164.81      211.54     21.01 o
   4 -12  11      299.34      303.29     26.37 o
   5 -12  11      303.14      280.47     25.94 o
   6 -12  11        0.12        8.35     19.44 o
 -10 -11  11        0.04      -21.07     21.07 o
  -9 -11  11      209.17      208.36     20.23 o
  -8 -11  11      503.51      507.08     31.64 o
  -7 -11  11      223.96      232.74     18.90 o
  -6 -11  11        6.19       11.99     16.64 o
  -5 -11  11        2.60       10.55     15.24 o
  -4 -11  11       86.35       68.20     14.53 o
  -3 -11  11       38.16       20.66     17.20 o
  -2 -11  11       10.30        8.95     15.93 o
  -1 -11  11        0.34        2.39     14.77 o
   0 -11  11       30.14       33.33     11.07 o
   1 -11  11       30.79       40.64     16.06 o
   2 -11  11       94.71      112.17     14.79 o
   3 -11  11      217.69      244.33     23.29 o
   4 -11  11      378.66      329.89     25.32 o
   5 -11  11      106.67       81.33     16.94 o
   6 -11  11        2.05        4.59     19.63 o
 -11 -10  11       45.99       25.64     22.67 o
 -10 -10  11       13.77       -3.40     21.18 o
  -9 -10  11      143.80      128.06     19.50 o
  -8 -10  11      474.76      517.37     30.85 o
  -7 -10  11      202.67      207.21     18.23 o
  -6 -10  11        9.58        5.98     16.71 o
  -5 -10  11       60.20       62.56     13.63 o
  -4 -10  11       83.70       99.82     12.79 o
  -3 -10  11       30.47       34.79     14.72 o
  -2 -10  11      212.41      201.45     19.46 o
  -1 -10  11      644.78      572.04     27.25 o
   0 -10  11       24.72       26.43     13.63 o
   1 -10  11       24.69       30.22     15.50 o
   2 -10  11       22.88       21.61     14.03 o
   3 -10  11       21.54        9.56     15.91 o
   4 -10  11       82.66       81.76     14.55 o
   5 -10  11       59.97       91.31     14.87 o
   6 -10  11        1.07        4.43     17.56 o
   7 -10  11       21.67       15.48     19.39 o
 -11  -9  11      286.52      263.98     23.44 o
 -10  -9  11       77.58       80.96     16.83 o
  -9  -9  11        0.41       12.96     17.82 o
  -8  -9  11       38.02       48.03     17.48 o
  -7  -9  11       51.29       42.52     17.48 o
  -6  -9  11      204.39      195.63     16.29 o
  -5  -9  11      260.68      249.77     20.38 o
  -4  -9  11      257.32      250.18     20.84 o
  -3  -9  11      157.94      129.67     13.89 o
  -2  -9  11      168.96      184.46     15.03 o
  -1  -9  11     1161.73     1094.04     32.63 o
   0  -9  11       45.60       53.89     10.08 o
   1  -9  11       28.11       -0.75     15.28 o
   2  -9  11        0.57       -6.35     14.08 o
   3  -9  11        6.37       17.54     14.08 o
   4  -9  11       14.30       20.32     16.27 o
   5  -9  11        0.51      -15.97     16.98 o
   6  -9  11       17.43       17.28     19.01 o
   7  -9  11       55.11       33.73     20.13 o
 -12  -8  11      180.32      234.44     36.10 o
 -11  -8  11      652.76      724.11     36.98 o
 -10  -8  11      280.68      328.95     24.35 o
  -9  -8  11       21.01       36.01     17.11 o
  -8  -8  11        4.31       -5.27     16.08 o
  -7  -8  11       26.34       25.04     15.72 o
  -6  -8  11      301.25      282.99     22.07 o
  -5  -8  11       81.99       77.93     13.88 o
  -4  -8  11        7.06       -2.78     14.16 o
  -3  -8  11      162.35      140.55     14.42 o
  -2  -8  11      114.27      119.30     14.36 o
  -1  -8  11       15.24       16.58     15.09 o
   0  -8  11       97.49      112.43     20.03 o
   1  -8  11        6.76       -5.01     13.13 o
   2  -8  11       16.59       24.41     15.09 o
   3  -8  11      390.17      379.32     22.75 o
   4  -8  11        2.80        0.88     13.84 o
   5  -8  11       11.99      -17.01     17.01 o
   6  -8  11        7.11      -12.74     18.21 o
   7  -8  11       14.27       27.47     18.60 o
 -12  -7  11      198.76      176.35     37.13 o
 -11  -7  11      324.70      340.63     28.29 o
 -10  -7  11       83.32       89.36     16.29 o
  -9  -7  11        4.97        5.42     17.28 o
  -8  -7  11       22.47       40.12     15.87 o
  -7  -7  11       11.70       -8.44     15.72 o
  -6  -7  11      252.66      270.78     20.36 o
  -5  -7  11      646.51      643.00     25.83 o
  -4  -7  11       51.23       76.29     12.44 o
  -3  -7  11      280.37      275.80     19.42 o
  -2  -7  11       59.82       39.61     15.26 o
  -1  -7  11       11.99        5.02     13.65 o
   0  -7  11      260.21      265.84     13.29 o
   1  -7  11       26.35       22.13     13.58 o
   2  -7  11      426.67      443.75     23.01 o
   3  -7  11      338.23      326.64     22.62 o
   4  -7  11      203.05      217.74     19.74 o
   5  -7  11       20.83       16.38     16.66 o
   6  -7  11       21.26        8.40     18.23 o
   7  -7  11       44.05       71.08     15.89 o
   8  -7  11       14.03        7.41     20.30 o
 -13  -6  11        4.21      -31.84     31.84 o
 -12  -6  11       42.13       56.06     31.64 o
 -11  -6  11       37.47       37.89     18.79 o
 -10  -6  11      212.54      265.27     24.80 o
  -9  -6  11      356.99      373.27     25.47 o
  -8  -6  11       27.97       26.61     16.94 o
  -7  -6  11        3.10        2.95     14.42 o
  -6  -6  11      106.44       98.27     13.67 o
  -5  -6  11        4.20        8.63     14.46 o
  -4  -6  11      452.68      420.09     21.55 o
  -3  -6  11      902.52      865.28     28.14 o
  -2  -6  11      129.03      121.47     12.42 o
  -1  -6  11      286.23      266.20     19.05 o
   0  -6  11      729.81      747.17     53.80 o
   1  -6  11      193.17      218.45     18.43 o
   2  -6  11     1417.44     1436.35     36.45 o
   3  -6  11      542.43      541.63     25.53 o
   4  -6  11       79.37       78.53     13.30 o
   5  -6  11       32.62       49.85     14.60 o
   6  -6  11      195.96      207.80     18.60 o
   7  -6  11       24.79      -20.13     20.13 o
   8  -6  11        5.16       -4.93     20.34 o
 -13  -5  11       10.57      -32.35     32.35 o
 -12  -5  11       23.06       30.53     26.37 o
 -11  -5  11      335.09      349.39     26.09 o
 -10  -5  11     1605.69     1628.62     45.23 o
  -9  -5  11     1309.06     1356.08     40.38 o
  -8  -5  11      583.06      613.70     27.51 o
  -7  -5  11      157.36      163.08     15.39 o
  -6  -5  11       12.51       22.84     14.60 o
  -5  -5  11      112.81       96.48     13.22 o
  -4  -5  11       14.22        3.62     13.84 o
  -3  -5  11      451.09      426.65     21.61 o
  -2  -5  11       84.30       98.85     12.64 o
  -1  -5  11      608.26      566.08     22.02 o
   0  -5  11        8.63       14.95      9.43 o
   1  -5  11        0.39      -13.50     13.50 o
   2  -5  11     1512.67     1629.90     37.76 o
   3  -5  11      335.47      360.53     21.85 o
   4  -5  11        0.04        8.55     14.16 o
   5  -5  11      170.18      169.15     16.45 o
   6  -5  11      168.03      160.65     17.39 o
   7  -5  11       65.04       40.81     21.33 o
   8  -5  11        6.30       14.81     20.71 o
 -13  -4  11      262.62      288.24     40.54 o
 -12  -4  11      149.25      147.46     33.73 o
 -11  -4  11      140.23      140.95     18.36 o
 -10  -4  11     1539.14     1563.33     44.41 o
  -9  -4  11      893.24      905.10     32.85 o
  -8  -4  11      463.23      457.78     26.20 o
  -7  -4  11      374.50      359.36     22.26 o
  -6  -4  11      202.66      205.47     20.30 o
  -5  -4  11       26.07       40.02     13.33 o
  -4  -4  11      109.41      112.19     12.96 o
  -3  -4  11      608.95      576.03     23.27 o
  -2  -4  11     2107.68     2080.75     37.89 o
  -1  -4  11       57.60       39.80     15.03 o
   0  -4  11       16.73       14.86      9.61 o
   1  -4  11       62.71       46.52     11.88 o
   2  -4  11      260.90      258.64     20.32 o
   3  -4  11      201.07      200.50     19.57 o
   4  -4  11       38.42       44.04     15.18 o
   5  -4  11      161.22      134.22     16.51 o
   6  -4  11      188.07      149.09     19.29 o
   7  -4  11       50.54       36.38     20.52 o
   8  -4  11       65.91       95.60     19.18 o
 -14  -3  11      114.77       96.22     35.48 o
 -13  -3  11      728.60      640.86     55.67 o
 -12  -3  11      453.07      472.31     44.22 o
 -11  -3  11       45.51        6.74     18.88 o
 -10  -3  11      257.79      250.42     23.76 o
  -9  -3  11       97.52      125.72     16.15 o
  -8  -3  11        0.98        7.56     16.64 o
  -7  -3  11      104.57      111.59     14.44 o
  -6  -3  11        7.44       29.54     14.83 o
  -5  -3  11       12.21       27.92     15.02 o
  -4  -3  11      934.30      900.67     28.14 o
  -3  -3  11     4885.70     4473.97     54.74 o
  -2  -3  11     5946.05     5739.21     59.63 o
  -1  -3  11       96.50      103.67     13.32 o
   0  -3  11       32.34       31.07     11.60 o
   1  -3  11      298.44      328.36     19.09 o
   2  -3  11      171.43      175.44     15.59 o
   3  -3  11        0.06       -2.43     14.27 o
   4  -3  11        2.98        2.63     15.26 o
   5  -3  11       37.75       41.12     17.31 o
   6  -3  11       41.90       43.25     14.66 o
   7  -3  11        0.36       19.50     18.81 o
   8  -3  11       89.79      118.67     18.83 o
 -14  -2  11      128.77       83.18     36.77 o
 -13  -2  11      620.89      717.67     49.96 o
 -12  -2  11      391.46      418.60     41.12 o
 -11  -2  11       37.52       48.16     15.20 o
 -10  -2  11        0.81       -1.77     16.73 o
  -9  -2  11       16.01        7.38     16.75 o
  -8  -2  11        1.93      -16.47     16.47 o
  -7  -2  11       39.26       41.07     16.98 o
  -6  -2  11       86.12       71.92     13.91 o
  -5  -2  11      633.04      665.92     25.31 o
  -4  -2  11     1154.56     1072.90     30.87 o
  -3  -2  11     2245.36     1975.93     38.75 o
  -2  -2  11      117.83      123.60     13.88 o
  -1  -2  11      151.30      150.75     14.04 o
   0  -2  11       82.75       95.45     19.24 o
   1  -2  11      570.16      589.87     24.02 o
   2  -2  11      107.11      111.40     13.78 o
   3  -2  11       54.09       40.19     16.47 o
   4  -2  11        4.83       42.41     15.31 o
   5  -2  11       22.52       -0.99     18.30 o
   6  -2  11        4.73      -13.99     17.26 o
   7  -2  11        6.73       13.91     19.67 o
 -14  -1  11       51.59       65.93     30.22 o
 -13  -1  11      294.45      278.85     38.68 o
 -12  -1  11       57.43       20.88     32.20 o
 -11  -1  11       79.37       69.10     16.43 o
 -10  -1  11        6.47      -11.47     17.67 o
  -9  -1  11       73.19       52.25     14.44 o
  -8  -1  11      316.11      332.52     21.14 o
  -7  -1  11        8.63       39.93     15.13 o
  -6  -1  11      415.29      369.33     22.62 o
  -5  -1  11      766.70      701.59     25.83 o
  -4  -1  11      525.17      516.08     22.86 o
  -3  -1  11       32.34       59.02     11.93 o
  -2  -1  11      198.87      172.75     14.75 o
  -1  -1  11       21.12       15.31     13.58 o
   0  -1  11       13.41        8.28     10.15 o
   1  -1  11      176.86      199.66     17.61 o
   2  -1  11      197.49      178.65     14.90 o
   3  -1  11       52.84       46.97     12.59 o
   4  -1  11       48.09        9.82     19.57 o
   5  -1  11       27.34       34.12     18.53 o
   6  -1  11       14.52      -18.38     18.38 o
   7  -1  11       38.92       17.63     21.44 o
 -14   0  11       22.47       14.68     31.71 o
 -13   0  11        3.55      -29.69     29.69 o
 -12   0  11      110.85      119.34     31.82 o
 -11   0  11      753.98      833.68     33.77 o
 -10   0  11      437.53      449.79     27.23 o
  -9   0  11      129.46      120.22     16.14 o
  -8   0  11      554.75      563.99     26.72 o
  -7   0  11      247.45      225.94     20.41 o
  -6   0  11      233.43      196.11     18.51 o
  -5   0  11      257.01      277.97     19.53 o
  -4   0  11      116.54      114.41     13.37 o
  -3   0  11       40.32       25.55     14.79 o
  -2   0  11      804.99      708.89     25.66 o
  -1   0  11      266.64      214.23     17.57 o
   0   0  11      130.66      109.00     12.06 o
   1   0  11      672.82      660.09     25.08 o
   2   0  11       32.56       62.51     11.28 o
   3   0  11        9.53       24.47     14.44 o
   4   0  11        0.64       -1.81     16.10 o
   5   0  11        2.05       -4.09     16.71 o
   6   0  11        2.56        2.22     18.19 o
   7   0  11       36.35       30.01     20.64 o
 -14   1  11       23.41       63.98     31.51 o
 -13   1  11       56.08       70.95     31.28 o
 -12   1  11      610.82      743.35     50.50 o
 -11   1  11     1051.88     1041.96     39.28 o
 -10   1  11      880.25      895.50     35.88 o
  -9   1  11      466.28      453.37     25.53 o
  -8   1  11      179.51      167.67     15.58 o
  -7   1  11      181.37      159.14     15.05 o
  -6   1  11      241.70      239.48     19.42 o
  -5   1  11       22.09        8.22     15.33 o
  -4   1  11      608.25      611.39     23.03 o
  -3   1  11      101.90      116.69     13.17 o
  -2   1  11      657.46      570.79     23.70 o
  -1   1  11       65.45       45.10     15.44 o
   0   1  11     1097.27      986.57     21.88 o
   1   1  11      300.90      271.04     20.24 o
   2   1  11        1.42       21.79     13.35 o
   3   1  11      105.24       82.53     14.68 o
   4   1  11      118.29      129.24     16.40 o
   5   1  11       55.13       52.81     19.59 o
   6   1  11        9.07       10.23     18.13 o
   7   1  11       38.13       37.02     21.38 o
 -14   2  11      342.08      348.12     43.65 o
 -13   2  11        2.48       32.29     28.98 o
 -12   2  11      611.06      620.59     33.21 o
 -11   2  11      663.79      670.76     32.59 o
 -10   2  11      390.61      368.30     26.33 o
  -9   2  11      133.33      128.75     16.25 o
  -8   2  11        1.46       12.23     16.17 o
  -7   2  11       93.52       82.02     13.47 o
  -6   2  11      274.77      253.54     20.38 o
  -5   2  11     1167.71     1113.26     31.80 o
  -4   2  11     1334.84     1195.10     31.95 o
  -3   2  11     1143.78     1058.93     30.03 o
  -2   2  11        5.68       31.11     14.42 o
  -1   2  11       12.19       -9.04     14.14 o
   0   2  11      302.01      303.40     39.17 o
   1   2  11      246.24      202.82     19.44 o
   2   2  11        3.24       -1.66     14.72 o
   3   2  11       73.04       82.40     13.82 o
   4   2  11      166.50      157.17     16.25 o
   5   2  11      130.05      153.59     17.39 o
   6   2  11        9.31      -19.18     19.18 o
 -13   3  11       30.60       42.08     31.88 o
 -12   3  11      120.49      102.21     19.87 o
 -11   3  11       41.85       58.81     16.01 o
 -10   3  11       55.84       67.25     15.65 o
  -9   3  11      165.74      154.93     17.33 o
  -8   3  11      182.75      202.84     16.77 o
  -7   3  11      233.38      223.53     20.69 o
  -6   3  11      139.97      140.31     13.78 o
  -5   3  11     2684.80     2497.71     45.23 o
  -4   3  11     2377.27     2145.67     42.00 o
  -3   3  11      782.56      804.66     27.86 o
  -2   3  11       80.45       41.46     16.12 o
  -1   3  11       42.12       32.29     15.16 o
   0   3  11      405.47      420.53     21.27 o
   1   3  11      199.55      207.56     19.12 o
   2   3  11        0.16       21.98     14.32 o
   3   3  11        0.01       -0.97     16.06 o
   4   3  11       45.35       59.43     15.43 o
   5   3  11       12.38       15.93     18.77 o
   6   3  11        0.11      -13.48     21.46 o
 -13   4  11       21.06       52.50     30.16 o
 -12   4  11       20.17       57.75     15.52 o
 -11   4  11        0.01       11.19     16.68 o
 -10   4  11      122.72      133.70     17.37 o
  -9   4  11      661.26      693.30     30.42 o
  -8   4  11     1076.02     1145.06     36.04 o
  -7   4  11     1005.83     1081.10     34.44 o
  -6   4  11      158.30      171.84     16.12 o
  -5   4  11     2319.81     2273.43     44.49 o
  -4   4  11     2130.05     2026.61     42.23 o
  -3   4  11       34.79        9.45     16.90 o
  -2   4  11        5.17       -2.28     14.60 o
  -1   4  11       49.25       68.54     12.46 o
   0   4  11       15.56        1.38     10.44 o
   1   4  11       12.34       36.01     14.70 o
   2   4  11       87.02       94.16     15.65 o
   3   4  11      150.06      155.57     18.00 o
   4   4  11       24.54      -11.04     19.37 o
   5   4  11        9.65       20.32     18.96 o
 -13   5  11      101.51      149.16     32.91 o
 -12   5  11      204.93      231.78     21.05 o
 -11   5  11      143.58      180.61     19.61 o
 -10   5  11        1.41      -13.69     17.22 o
  -9   5  11      102.89       97.52     17.03 o
  -8   5  11      946.84      983.26     34.81 o
  -7   5  11      426.35      382.33     25.51 o
  -6   5  11        4.49      -17.16     17.16 o
  -5   5  11       66.53       63.35     13.60 o
  -4   5  11       79.25       59.86     13.65 o
  -3   5  11      266.21      241.29     21.29 o
  -2   5  11      461.89      448.67     25.72 o
  -1   5  11      102.47       99.15     15.39 o
   0   5  11       13.83        5.96     11.12 o
   1   5  11       18.39       36.51     15.65 o
   2   5  11      116.00      102.21     18.02 o
   3   5  11      255.50      262.15     21.78 o
   4   5  11       64.86       60.21     17.44 o
 -12   6  11      336.31      415.44     30.89 o
 -11   6  11      315.57      374.73     28.33 o
 -10   6  11      272.82      272.61     20.82 o
  -9   6  11       82.59       37.69     19.14 o
  -8   6  11       22.30        1.83     18.97 o
  -7   6  11       73.55       63.44     14.90 o
  -6   6  11       11.70       18.62     15.87 o
  -5   6  11       13.50       28.42     15.02 o
  -4   6  11       17.63       -5.77     15.61 o
  -3   6  11      145.72      127.09     15.93 o
  -2   6  11      246.30      245.68     22.39 o
  -1   6  11      128.00      128.64     15.39 o
   0   6  11       38.91       54.11      9.83 o
   1   6  11       22.24       38.90     18.04 o
   2   6  11       12.79      -10.44     17.20 o
   3   6  11       24.81       32.94     19.46 o
   4   6  11       21.92       35.37     19.55 o
 -11   7  11      202.67      203.29     21.29 o
 -10   7  11      168.35      138.20     19.63 o
  -9   7  11       81.79       96.52     15.93 o
  -8   7  11       21.82       33.07     17.13 o
  -7   7  11       18.22       15.93     19.18 o
  -6   7  11      496.89      548.36     29.69 o
  -5   7  11      432.97      471.60     26.59 o
  -4   7  11        0.39       -8.24     16.85 o
  -3   7  11       97.89      145.88     15.82 o
  -2   7  11        1.07      -16.98     16.98 o
  -1   7  11       26.30       13.73     16.53 o
   0   7  11        2.18       13.14     13.58 o
   1   7  11       11.06       11.69     17.26 o
   2   7  11        0.09       47.77     17.87 o
   3   7  11       22.74       36.14     19.80 o
 -10   8  11        0.61        6.80     20.00 o
  -9   8  11        1.63        0.00     17.76 o
  -8   8  11        5.25      -15.54     19.25 o
  -7   8  11      218.56      258.88     23.57 o
  -6   8  11      521.32      598.89     32.37 o
  -5   8  11      261.08      257.99     24.07 o
  -4   8  11       19.47       14.81     17.50 o
  -3   8  11       33.52       48.95     17.84 o
  -2   8  11      272.98      236.42     19.61 o
  -1   8  11      203.92      184.93     19.29 o
   0   8  11       63.21       70.80     41.81 o
   1   8  11        0.15        1.14     19.14 o
   2   8  11        0.07       15.39     17.91 o
  -9   9  11      195.33      227.68     21.29 o
  -8   9  11        3.73       43.20     17.48 o
  -7   9  11      150.79      175.25     19.87 o
  -6   9  11      503.16      546.81     33.84 o
  -5   9  11      297.59      337.56     28.37 o
  -4   9  11       44.16       40.43     18.68 o
  -3   9  11       13.06        6.46     18.28 o
  -2   9  11       58.93       25.96     19.83 o
  -1   9  11      113.77      112.37     19.12 o
   0   9  11      105.82      106.21     13.57 o
  -7  10  11      113.77      129.68     18.99 o
  -6  10  11      241.72      302.40     27.14 o
  -5  10  11       27.91        3.44     21.25 o
  -4  10  11       40.01       32.14     19.81 o
  -3  10  11       42.87       59.28     20.82 o
  -2  10  11       13.93       -6.98     20.58 o
  -4 -15  12        0.40      -13.02     20.52 o
  -3 -15  12        2.33       -6.85     18.77 o
  -2 -15  12       11.94       -9.04     19.70 o
  -1 -15  12       13.18       34.33     19.01 o
   0 -15  12        0.77        5.37     13.83 o
   1 -15  12       34.92       61.26     21.16 o
  -6 -14  12        0.23        4.63     19.61 o
  -5 -14  12        7.15        5.64     16.58 o
  -4 -14  12        1.52        8.83     19.24 o
  -3 -14  12       12.45       18.12     18.04 o
  -2 -14  12       31.31        1.05     19.18 o
  -1 -14  12        0.15       27.73     16.17 o
   0 -14  12       49.44       38.09     12.02 o
   1 -14  12       61.03       79.33     15.84 o
   2 -14  12      124.52      117.06     18.00 o
   3 -14  12      174.77      152.02     20.60 o
  -8 -13  12        0.51      -20.60     20.60 o
  -7 -13  12        2.17       -3.40     18.10 o
  -6 -13  12        0.41       -8.68     16.10 o
  -5 -13  12       45.87       64.21     15.28 o
  -4 -13  12      154.79      124.77     18.90 o
  -3 -13  12      180.02      170.36     17.84 o
  -2 -13  12       76.96       91.83     16.08 o
  -1 -13  12        2.16        2.99     18.00 o
   0 -13  12       60.17       40.07     14.15 o
   1 -13  12       36.46       42.58     17.39 o
   2 -13  12       32.34       44.92     16.62 o
   3 -13  12       73.73       55.49     21.29 o
   4 -13  12       87.46       45.53     21.50 o
  -9 -12  12        1.87       25.12     18.40 o
  -8 -12  12        0.10      -20.51     20.51 o
  -7 -12  12        5.55      -11.71     19.72 o
  -6 -12  12       25.09       41.72     17.26 o
  -5 -12  12        6.70       42.62     16.85 o
  -4 -12  12       71.74       88.47     15.16 o
  -3 -12  12       71.54       65.74     14.85 o
  -2 -12  12       94.85       95.64     14.72 o
  -1 -12  12      128.95      127.35     16.12 o
   0 -12  12       25.08        1.77     17.45 o
   1 -12  12        7.97       31.41     15.54 o
   2 -12  12       33.22       54.16     18.41 o
   3 -12  12       21.31        4.20     18.69 o
   4 -12  12        5.15       24.45     16.71 o
   5 -12  12        5.35       32.33     15.91 o
 -10 -11  12       16.99        4.86     20.94 o
  -9 -11  12       21.68       41.91     19.25 o
  -8 -11  12        9.51        0.00     18.79 o
  -7 -11  12       52.15       45.14     18.64 o
  -6 -11  12       28.66       24.86     17.59 o
  -5 -11  12       10.96       29.75     14.83 o
  -4 -11  12       27.93       22.86     16.17 o
  -3 -11  12       41.83       38.23     17.20 o
  -2 -11  12       59.88       77.24     13.71 o
  -1 -11  12        6.94      -12.74     15.50 o
   0 -11  12        1.13      -10.55     10.55 o
   1 -11  12       11.29       39.44     13.76 o
   2 -11  12       75.92       79.00     13.97 o
   3 -11  12      366.41      396.62     26.65 o
   4 -11  12      203.18      209.54     19.85 o
   5 -11  12      110.03      139.64     16.81 o
 -11 -10  12        8.17       26.09     21.18 o
 -10 -10  12        0.00       -2.30     19.12 o
  -9 -10  12        1.55        7.54     17.74 o
  -8 -10  12        5.77       27.17     18.21 o
  -7 -10  12        8.13       -0.95     15.89 o
  -6 -10  12        9.29       -4.44     16.01 o
  -5 -10  12       34.56        2.60     16.73 o
  -4 -10  12        0.78       -8.27     15.48 o
  -3 -10  12        2.35       11.45     16.57 o
  -2 -10  12       31.02       41.98     17.09 o
  -1 -10  12      220.09      198.09     16.51 o
   0 -10  12       20.64       22.41     11.35 o
   1 -10  12        0.29        5.10     13.50 o
   2 -10  12       10.43       24.00     15.46 o
   3 -10  12       56.60       66.00     15.71 o
   4 -10  12      278.62      265.81     24.65 o
   5 -10  12      149.76      145.33     17.24 o
   6 -10  12      110.88       92.43     19.39 o
 -11  -9  12        0.05      -19.22     19.22 o
 -10  -9  12       29.18       39.63     19.25 o
  -9  -9  12       49.51       40.06     17.70 o
  -8  -9  12       25.87       16.29     16.57 o
  -7  -9  12       14.03        0.00     15.35 o
  -6  -9  12       68.80       53.24     13.86 o
  -5  -9  12      107.36       92.52     14.01 o
  -4  -9  12       50.03       67.77     13.45 o
  -3  -9  12        8.89       -0.78     14.14 o
  -2  -9  12        4.05        4.58     14.70 o
  -1  -9  12       62.00       55.35     12.10 o
   0  -9  12      528.45      549.71     44.47 o
   1  -9  12      109.92      131.87     14.31 o
   2  -9  12      135.35      179.83     15.65 o
   3  -9  12        6.75       13.00     15.97 o
   4  -9  12        6.94       10.94     15.39 o
   5  -9  12        2.69      -17.14     19.35 o
   6  -9  12        9.96       28.98     19.89 o
 -12  -8  12        9.38       19.70     28.50 o
 -11  -8  12       24.06       44.54     14.88 o
 -10  -8  12       76.66       91.74     17.29 o
  -9  -8  12      116.97      149.54     17.24 o
  -8  -8  12       54.62       73.60     14.55 o
  -7  -8  12       27.41       28.74     17.16 o
  -6  -8  12      360.96      320.83     23.18 o
  -5  -8  12      693.98      746.37     27.83 o
  -4  -8  12       95.25       99.04     12.62 o
  -3  -8  12        0.23      -14.81     14.81 o
  -2  -8  12      178.13      181.98     15.41 o
  -1  -8  12      230.64      226.52     19.22 o
   0  -8  12      111.27      119.04     13.33 o
   1  -8  12       20.89       34.34     15.33 o
   2  -8  12        1.16       19.91     14.94 o
   3  -8  12       60.98       32.42     17.72 o
   4  -8  12      106.30      129.07     15.33 o
   5  -8  12       36.07       48.50     18.00 o
   6  -8  12      125.53      118.09     18.75 o
   7  -8  12       74.11       65.05     22.06 o
 -12  -7  12        0.14       21.35     26.31 o
 -11  -7  12        6.18       11.99     18.28 o
 -10  -7  12        8.73       35.39     18.17 o
  -9  -7  12       42.13       43.18     17.61 o
  -8  -7  12        1.94       22.71     15.33 o
  -7  -7  12       54.88       72.67     12.81 o
  -6  -7  12      153.34      125.15     14.94 o
  -5  -7  12      447.01      424.14     23.03 o
  -4  -7  12      365.17      384.59     22.00 o
  -3  -7  12       40.82       49.27     12.40 o
  -2  -7  12      293.86      311.49     20.26 o
  -1  -7  12       11.27       15.07     13.30 o
   0  -7  12       32.89       41.35      8.66 o
   1  -7  12       34.56       43.27     14.94 o
   2  -7  12        0.94       -4.05     14.64 o
   3  -7  12        9.30       11.22     14.06 o
   4  -7  12       28.80       25.03     16.73 o
   5  -7  12       49.61       62.02     15.54 o
   6  -7  12       82.10       65.76     22.34 o
   7  -7  12      186.83      187.02     20.06 o
 -13  -6  12       35.10       -4.97     28.98 o
 -12  -6  12       12.60      -30.59     30.59 o
 -11  -6  12       34.92       43.27     17.50 o
 -10  -6  12        5.32        0.97     18.30 o
  -9  -6  12        2.08      -12.74     18.08 o
  -8  -6  12        5.23       29.69     15.09 o
  -7  -6  12      168.00      158.48     15.84 o
  -6  -6  12      437.21      451.75     23.59 o
  -5  -6  12      270.74      295.13     21.20 o
  -4  -6  12       20.52       20.49     13.99 o
  -3  -6  12       70.03       80.23     13.04 o
  -2  -6  12      125.25      112.91     13.65 o
  -1  -6  12       92.30       99.17     12.89 o
   0  -6  12      148.61      132.29      9.44 o
   1  -6  12       72.23       73.99     13.07 o
   2  -6  12      199.54      197.01     16.58 o
   3  -6  12      192.46      218.90     18.08 o
   4  -6  12       30.27       42.99     12.98 o
   5  -6  12       43.23       48.72     14.34 o
   6  -6  12       11.69       -1.14     18.58 o
   7  -6  12        9.79        4.87     19.50 o
 -13  -5  12       26.29        0.00     29.13 o
 -12  -5  12       13.21       11.22     26.28 o
 -11  -5  12       39.69       50.48     18.23 o
 -10  -5  12       54.71       44.92     19.27 o
  -9  -5  12        2.97        6.22     15.31 o
  -8  -5  12        6.73       -7.47     15.86 o
  -7  -5  12       22.80       43.01     15.22 o
  -6  -5  12      152.36      161.51     16.02 o
  -5  -5  12       29.26       28.48     15.58 o
  -4  -5  12       74.03       84.75     12.76 o
  -3  -5  12       19.92       -2.65     15.13 o
  -2  -5  12      126.08      147.91     13.28 o
  -1  -5  12       31.68       42.67     14.44 o
   0  -5  12      330.28      341.68     16.34 o
   1  -5  12      401.20      453.33     23.49 o
   2  -5  12      304.19      323.13     22.78 o
   3  -5  12      103.53      128.53     15.02 o
   4  -5  12      137.88      167.67     16.96 o
   5  -5  12        0.10       -2.09     17.54 o
   6  -5  12       13.73       42.08     18.71 o
   7  -5  12        2.73        3.68     17.85 o
 -13  -4  12        4.58      -21.46     28.93 o
 -12  -4  12        4.83        8.83     28.91 o
 -11  -4  12       14.64       34.40     17.28 o
 -10  -4  12       10.75       20.80     18.49 o
  -9  -4  12        0.52       10.51     16.90 o
  -8  -4  12       15.66       17.84     15.46 o
  -7  -4  12        5.26      -13.00     15.24 o
  -6  -4  12        2.32        7.96     15.43 o
  -5  -4  12      148.77      133.55     15.00 o
  -4  -4  12       83.80       96.12     12.90 o
  -3  -4  12      201.17      202.59     18.88 o
  -2  -4  12       62.34       66.04     13.24 o
  -1  -4  12      388.44      428.16     21.81 o
   0  -4  12       46.04       59.57      8.56 o
   1  -4  12      145.19      146.38     13.88 o
   2  -4  12      167.70      179.16     15.44 o
   3  -4  12       15.60       13.20     16.47 o
   4  -4  12       44.43        2.93     18.94 o
   5  -4  12       38.25       51.56     16.25 o
   6  -4  12       19.60       17.16     20.11 o
   7  -4  12       47.89       83.42     17.35 o
 -13  -3  12       70.23       56.51     32.12 o
 -12  -3  12       74.34       26.18     30.24 o
 -11  -3  12       68.40       60.19     20.56 o
 -10  -3  12       61.75       36.60     18.90 o
  -9  -3  12       15.89       40.10     17.31 o
  -8  -3  12       19.01       34.76     16.94 o
  -7  -3  12      195.72      169.78     16.73 o
  -6  -3  12        5.83      -15.35     16.96 o
  -5  -3  12       20.89       25.70     17.14 o
  -4  -3  12      185.88      185.58     16.34 o
  -3  -3  12       53.27       88.21     13.58 o
  -2  -3  12       13.29      -15.15     15.15 o
  -1  -3  12        6.35       -8.44     15.09 o
   0  -3  12       65.88       69.53      9.46 o
   1  -3  12      116.61      128.15     13.88 o
   2  -3  12       18.73       22.06     15.31 o
   3  -3  12       28.37       17.01     15.86 o
   4  -3  12       48.66       64.10     14.59 o
   5  -3  12       14.51       17.11     17.69 o
   6  -3  12       11.28       41.57     17.42 o
   7  -3  12       46.70       51.97     19.16 o
 -13  -2  12       45.32        7.02     31.67 o
 -12  -2  12      134.33      130.26     36.45 o
 -11  -2  12      125.07      127.11     17.76 o
 -10  -2  12      137.44      130.11     18.26 o
  -9  -2  12        0.07       34.76     17.13 o
  -8  -2  12      175.83      164.07     16.51 o
  -7  -2  12      461.67      419.57     25.17 o
  -6  -2  12      252.93      262.21     20.49 o
  -5  -2  12      113.82       98.29     15.59 o
  -4  -2  12        9.57        2.69     16.58 o
  -3  -2  12      203.99      159.64     15.03 o
  -2  -2  12        3.00      -13.30     14.04 o
  -1  -2  12        4.77      -13.37     14.38 o
   0  -2  12       50.45       76.17     18.99 o
   1  -2  12      110.42       76.46     13.69 o
   2  -2  12      145.53      160.59     15.52 o
   3  -2  12      160.29      176.73     16.51 o
   4  -2  12      566.83      574.82     30.01 o
   5  -2  12       96.06      110.21     16.98 o
   6  -2  12       33.88       83.26     16.27 o
   7  -2  12        0.26      -12.51     21.51 o
 -13  -1  12       17.81       -9.36     30.52 o
 -12  -1  12       64.88       95.34     29.23 o
 -11  -1  12       32.05       55.82     19.59 o
 -10  -1  12        8.98        9.28     17.13 o
  -9  -1  12       42.50       16.42     18.38 o
  -8  -1  12      713.33      675.13     28.85 o
  -7  -1  12      295.89      291.90     21.74 o
  -6  -1  12      211.99      180.26     16.36 o
  -5  -1  12        1.88       19.31     15.63 o
  -4  -1  12      384.63      381.30     21.65 o
  -3  -1  12      222.91      232.57     17.98 o
  -2  -1  12      143.79      145.33     14.64 o
  -1  -1  12      108.77      108.49     12.96 o
   0  -1  12      403.61      409.84     15.85 o
   1  -1  12       45.21       34.64     15.95 o
   2  -1  12       43.90       30.16     16.60 o
   3  -1  12      118.25      115.73     15.69 o
   4  -1  12      145.76      156.05     16.92 o
   5  -1  12      116.50       80.29     18.36 o
   6  -1  12       67.91       80.49     17.61 o
 -13   0  12        9.00       25.83     29.23 o
 -12   0  12       21.54       34.85     24.82 o
 -11   0  12       17.41       22.04     19.55 o
 -10   0  12       54.72       68.69     14.72 o
  -9   0  12      126.05      140.76     16.34 o
  -8   0  12      949.43      984.25     33.37 o
  -7   0  12      337.64      305.53     22.19 o
  -6   0  12       26.48       19.18     16.10 o
  -5   0  12      540.98      541.82     24.67 o
  -4   0  12      259.57      255.09     19.14 o
  -3   0  12        8.45       -5.88     14.34 o
  -2   0  12      139.97      160.41     14.60 o
  -1   0  12      172.19      132.73     14.85 o
   0   0  12      183.70      172.09     10.81 o
   1   0  12      115.27      107.96     14.25 o
   2   0  12        5.88       35.78     14.79 o
   4   0  12       14.72       12.44     18.64 o
   5   0  12       18.51        4.48     20.26 o
   6   0  12        0.04       13.30     20.51 o
 -13   1  12       53.52       44.93     32.35 o
 -12   1  12      160.67      120.35     34.81 o
 -11   1  12       13.87       -9.08     19.80 o
 -10   1  12       93.34      115.21     15.54 o
  -9   1  12      228.05      256.98     22.60 o
  -8   1  12      432.00      414.75     25.04 o
  -7   1  12      276.80      285.63     21.25 o
  -6   1  12       36.15       29.36     14.87 o
  -5   1  12       39.69       34.62     15.95 o
  -4   1  12      295.47      293.38     20.41 o
  -3   1  12       63.37       50.46     12.68 o
  -2   1  12      125.93      111.25     14.12 o
  -1   1  12      266.13      246.44     19.48 o
   0   1  12      259.38      278.38     14.50 o
   1   1  12      196.89      149.87     15.26 o
   2   1  12       33.19       23.23     16.29 o
   3   1  12       59.80       34.38     18.77 o
   4   1  12        7.52       18.06     17.61 o
   5   1  12       59.35       83.72     16.85 o
   6   1  12       56.90       60.43     22.22 o
 -13   2  12        4.70       42.94     28.63 o
 -12   2  12       54.53       49.40     18.92 o
 -11   2  12       33.14       64.51     15.13 o
 -10   2  12        8.00       17.01     17.63 o
  -9   2  12      102.09       80.03     15.50 o
  -8   2  12       50.85       48.97     16.98 o
  -7   2  12        3.08        0.00     15.58 o
  -6   2  12       18.37       11.02     15.54 o
  -5   2  12       25.04       18.64     15.95 o
  -4   2  12        2.42       10.50     13.86 o
  -3   2  12        0.15      -14.32     14.32 o
  -2   2  12       81.52       79.05     13.52 o
  -1   2  12      470.08      462.49     24.20 o
   0   2  12       59.57       44.00     12.02 o
   1   2  12        5.75       11.13     15.15 o
   2   2  12       20.68       -1.87     17.24 o
   3   2  12        8.20       -1.03     17.39 o
   4   2  12        3.55       -6.59     17.85 o
   5   2  12       47.98       54.70     19.89 o
 -13   3  12       13.54       -2.41     32.93 o
 -12   3  12        1.39       14.49     20.11 o
 -11   3  12        0.71        6.24     17.24 o
 -10   3  12       11.27       23.18     17.69 o
  -9   3  12        0.06        9.02     17.37 o
  -8   3  12        0.60       -5.02     16.32 o
  -7   3  12       11.46       31.11     15.58 o
  -6   3  12       82.63       81.09     14.44 o
  -5   3  12       44.13       45.70     13.54 o
  -4   3  12       80.20       87.68     13.32 o
  -3   3  12      135.55      103.89     14.06 o
  -2   3  12        3.60       -9.54     16.86 o
  -1   3  12        6.27       27.70     14.32 o
   0   3  12        0.96      -15.14     25.24 o
   2   3  12        6.07       37.91     16.08 o
   3   3  12        9.06       18.08     18.75 o
   4   3  12       17.92       55.04     18.84 o
   5   3  12        4.77      -20.06     20.06 o
 -12   4  12       23.61       28.54     20.95 o
 -11   4  12        0.86       28.72     17.57 o
 -10   4  12       67.88       60.55     21.07 o
  -9   4  12       45.21       24.33     19.07 o
  -8   4  12       11.63        3.49     16.53 o
  -7   4  12       54.00       54.16     18.58 o
  -6   4  12       70.84       65.91     14.68 o
  -5   4  12        3.44       -9.58     14.75 o
  -4   4  12       22.42      -11.82     16.66 o
  -3   4  12       66.74       77.60     13.58 o
  -2   4  12        8.24        3.36     15.80 o
  -1   4  12        1.15       14.62     14.12 o
   0   4  12        7.40       17.39     10.66 o
   1   4  12       46.79       41.42     15.35 o
   2   4  12      164.03      192.43     17.48 o
   3   4  12       38.66        6.69     20.60 o
   4   4  12        0.80      -20.23     20.23 o
 -12   5  12       19.41       48.24     20.13 o
 -11   5  12       88.62      112.20     18.71 o
 -10   5  12      244.79      297.99     25.53 o
  -9   5  12      417.96      442.20     27.94 o
  -8   5  12       17.81       17.65     17.35 o
  -7   5  12       35.27       48.61     14.04 o
  -6   5  12        9.91      -11.17     16.53 o
  -5   5  12       24.69       33.15     15.80 o
  -4   5  12        6.47       20.17     15.00 o
  -3   5  12        9.42       17.11     15.16 o
  -2   5  12      119.29      147.91     14.62 o
  -1   5  12        0.17      -16.34     16.34 o
   0   5  12        2.91       16.32     10.80 o
   1   5  12       34.98       47.21     17.54 o
   2   5  12       30.40        9.67     18.34 o
   3   5  12       14.38       25.77     19.39 o
 -11   6  12      207.03      215.84     21.79 o
 -10   6  12      325.16      335.00     28.76 o
  -9   6  12      378.92      457.82     29.41 o
  -8   6  12       76.99       95.12     15.91 o
  -7   6  12      114.70      124.45     16.58 o
  -6   6  12       85.92       69.94     16.81 o
  -5   6  12       40.29       18.45     17.70 o
  -4   6  12        7.02      -17.09     17.09 o
  -3   6  12       50.32       47.10     14.47 o
  -2   6  12      131.40      121.73     16.14 o
  -1   6  12       40.76       37.05     19.35 o
   0   6  12        0.74      -10.06     11.79 o
   1   6  12        0.10       -3.27     16.96 o
   2   6  12        0.78       22.71     16.77 o
 -10   7  12      225.55      261.50     20.04 o
  -9   7  12       82.38       93.49     17.69 o
  -8   7  12        6.98       20.71     17.98 o
  -7   7  12       32.26       37.13     18.10 o
  -6   7  12       13.37       36.75     18.56 o
  -5   7  12        0.13        1.98     17.35 o
  -4   7  12       30.94       43.70     17.42 o
  -3   7  12       37.32       36.32     19.14 o
  -2   7  12      146.25      142.33     17.82 o
  -1   7  12       68.47       55.52     15.02 o
   0   7  12        0.95       10.52     12.14 o
   1   7  12        8.56       30.07     18.66 o
  -9   8  12        2.01        9.15     19.46 o
  -8   8  12        4.11       -1.10     18.26 o
  -7   8  12        0.72       28.95     18.84 o
  -6   8  12        1.70        1.06     18.47 o
  -5   8  12        0.28        6.37     18.56 o
  -4   8  12       27.81       46.89     17.97 o
  -3   8  12      137.76      163.06     18.43 o
  -2   8  12       61.07       40.28     20.86 o
  -1   8  12       12.90       -1.12     18.68 o
   0   8  12        4.87       15.43     14.31 o
  -7   9  12        9.58       19.52     18.40 o
  -6   9  12       47.88       41.12     21.68 o
  -5   9  12       23.94       31.90     18.43 o
  -4   9  12       32.95       52.68     16.88 o
  -3   9  12       34.89       34.83     19.29 o
  -2   9  12        0.72       -9.34     19.11 o
  -6 -14  13       96.84      101.73     18.60 o
  -5 -14  13        0.02      -10.51     18.43 o
  -4 -14  13       83.38       63.09     21.79 o
  -3 -14  13      102.44      101.07     19.27 o
  -2 -14  13       17.25      -13.19     19.95 o
  -1 -14  13       29.92       15.59     19.16 o
   0 -14  13       64.58       62.48     12.65 o
   1 -14  13        2.66       -3.40     18.53 o
  -7 -13  13       84.44       40.81     23.53 o
  -6 -13  13       92.49       89.66     17.56 o
  -5 -13  13       54.15        3.31     22.77 o
  -4 -13  13       19.57       10.78     19.68 o
  -3 -13  13       50.04       43.59     19.01 o
  -2 -13  13      204.53      186.70     18.36 o
  -1 -13  13      367.78      306.41     28.63 o
   0 -13  13      350.16      403.52     32.30 o
   1 -13  13        4.63      -18.84     18.84 o
   2 -13  13      292.03      305.27     27.29 o
   3 -13  13      413.51      437.03     31.73 o
  -8 -12  13        0.86       30.09     17.54 o
  -7 -12  13        2.29        9.90     20.26 o
  -6 -12  13        4.64        5.27     17.70 o
  -5 -12  13        3.96       -8.27     18.38 o
  -4 -12  13        3.08        6.09     17.37 o
  -3 -12  13       25.78       18.53     19.14 o
  -2 -12  13      399.41      377.44     27.02 o
  -1 -12  13      938.71      931.34     36.60 o
   0 -12  13      626.21      586.55     75.83 o
   1 -12  13      404.26      411.05     26.58 o
   2 -12  13       17.02       31.36     18.28 o
   3 -12  13       67.37       53.62     16.83 o
   4 -12  13        2.63      -12.98     20.08 o
  -9 -11  13       28.15        4.67     20.49 o
  -8 -11  13       54.63       57.09     16.32 o
  -7 -11  13       58.12       54.12     18.15 o
  -6 -11  13      132.41      139.64     18.28 o
  -5 -11  13      407.78      399.01     26.09 o
  -4 -11  13      159.77      161.28     17.05 o
  -3 -11  13       26.32        6.44     18.06 o
  -2 -11  13      126.23      152.67     15.76 o
  -1 -11  13      555.81      525.98     29.25 o
   0 -11  13      267.90      305.74     30.16 o
   1 -11  13       61.82       75.71     14.27 o
   2 -11  13       22.79       14.94     15.89 o
   3 -11  13       22.05       47.12     17.07 o
   4 -11  13      170.65      167.54     20.06 o
 -10 -10  13        2.95      -19.68     19.68 o
  -9 -10  13        0.09       21.10     18.88 o
  -8 -10  13        9.14       26.09     16.99 o
  -7 -10  13       38.50       49.43     15.35 o
  -6 -10  13      139.77      139.90     16.12 o
  -5 -10  13      583.92      514.37     30.25 o
  -4 -10  13      478.39      532.18     26.72 o
  -3 -10  13      142.10      138.27     16.51 o
  -2 -10  13      135.07      135.27     15.65 o
  -1 -10  13        6.09      -16.29     16.29 o
   0 -10  13       19.76       15.56     11.73 o
   1 -10  13      280.44      301.28     23.42 o
   2 -10  13       88.01       85.33     16.40 o
   3 -10  13       11.24      -18.73     18.73 o
   4 -10  13      135.10      128.43     18.88 o
   5 -10  13      520.47      531.59     33.06 o
 -11  -9  13       13.16       13.35     20.79 o
 -10  -9  13       29.98       45.36     19.78 o
  -9  -9  13       91.98       84.34     18.36 o
  -8  -9  13       30.66       11.97     20.15 o
  -7  -9  13       69.79       47.16     18.38 o
  -6  -9  13       95.97       92.74     15.54 o
  -5  -9  13      144.78      130.52     16.53 o
  -4  -9  13      245.81      239.81     21.78 o
  -3  -9  13        6.38       18.99     15.50 o
  -2  -9  13       29.26       40.86     16.90 o
  -1  -9  13       42.25       25.16     17.11 o
   0  -9  13      152.41      168.25     18.03 o
   1  -9  13      858.15      951.99     34.49 o
   2  -9  13     1242.96     1317.53     40.40 o
   3  -9  13      348.72      375.12     26.84 o
   4  -9  13        9.76       -1.06     17.98 o
   5  -9  13       65.47      108.39     17.80 o
 -11  -8  13       31.92       69.10     16.45 o
 -10  -8  13       18.47       32.57     19.72 o
  -9  -8  13       28.10       53.97     19.61 o
  -8  -8  13      127.30      185.97     17.13 o
  -7  -8  13      123.96      110.97     15.33 o
  -6  -8  13       10.27       19.50     16.34 o
  -5  -8  13        6.45       -7.45     15.50 o
  -4  -8  13       40.52       31.90     15.20 o
  -3  -8  13      231.56      210.76     17.35 o
  -2  -8  13      457.92      393.59     25.96 o
  -1  -8  13       80.10       73.40     14.47 o
   0  -8  13      312.61      353.50     18.86 o
   1  -8  13     1041.82     1157.97     35.71 o
   2  -8  13      825.40      983.82     34.83 o
   3  -8  13      532.57      598.41     29.79 o
   4  -8  13       31.10       45.40     17.18 o
   5  -8  13        3.48      -18.25     18.58 o
   6  -8  13        0.19        4.93     19.44 o
 -12  -7  13        0.19       -9.77     27.58 o
 -11  -7  13        2.33       12.38     18.68 o
 -10  -7  13        0.87       30.44     16.64 o
  -9  -7  13        0.47       -6.87     18.15 o
  -8  -7  13       89.59       82.68     14.81 o
  -7  -7  13      188.68      155.44     17.78 o
  -6  -7  13        1.05       -7.34     14.75 o
  -5  -7  13       19.69       15.15     15.65 o
  -4  -7  13      300.38      283.18     21.81 o
  -3  -7  13      332.32      338.20     22.07 o
  -2  -7  13      932.87      956.16     32.44 o
  -1  -7  13      533.50      484.58     24.67 o
   0  -7  13        9.43       19.30     10.77 o
   1  -7  13      408.01      439.98     24.05 o
   2  -7  13      347.13      383.97     24.00 o
   3  -7  13       80.54       68.75     16.71 o
   4  -7  13        4.59       12.61     17.26 o
   5  -7  13      127.90      142.10     18.54 o
   6  -7  13        6.92      -11.02     18.86 o
 -12  -6  13       10.03      -21.33     30.44 o
 -11  -6  13       48.07       36.10     20.99 o
 -10  -6  13       35.05       34.74     19.48 o
  -9  -6  13       20.85       20.11     18.97 o
  -8  -6  13       82.16      102.25     15.82 o
  -7  -6  13        3.00      -12.49     16.27 o
  -6  -6  13        3.38       30.78     14.14 o
  -5  -6  13      111.78      108.04     14.60 o
  -4  -6  13      355.75      311.44     22.28 o
  -3  -6  13      797.98      866.35     30.78 o
  -2  -6  13      865.27      791.89     28.69 o
  -1  -6  13      236.56      231.65     20.38 o
   0  -6  13       91.41       82.63     13.85 o
   1  -6  13      161.53      162.14     15.61 o
   2  -6  13        8.40       -3.57     15.95 o
   3  -6  13       99.86      111.94     15.43 o
   4  -6  13      441.86      484.82     28.07 o
   5  -6  13      435.34      388.42     30.61 o
   6  -6  13       27.63       12.25     20.73 o
 -13  -5  13        6.07       -5.01     29.75 o
 -12  -5  13        3.76        0.00     30.61 o
 -11  -5  13       85.10      122.89     15.91 o
 -10  -5  13      154.20      190.79     18.68 o
  -9  -5  13       90.50      120.85     16.88 o
  -8  -5  13       68.70       37.15     18.90 o
  -7  -5  13      181.65      191.59     17.42 o
  -6  -5  13      188.87      180.63     15.97 o
  -5  -5  13      760.84      783.97     29.08 o
  -4  -5  13        0.01       26.07     14.85 o
  -3  -5  13      189.59      163.45     15.13 o
  -2  -5  13      573.77      591.57     24.52 o
  -1  -5  13       48.34       39.52     15.56 o
   0  -5  13       20.38       26.29     10.40 o
   1  -5  13       17.88       44.90     11.93 o
   2  -5  13       76.77       91.55     14.25 o
   3  -5  13      739.32      762.06     33.93 o
   4  -5  13      925.30     1019.81     40.40 o
   5  -5  13      888.94      896.47     39.74 o
   6  -5  13      180.72      163.56     22.34 o
 -13  -4  13       26.25        9.84     33.35 o
 -12  -4  13        0.84      -18.28     25.45 o
 -11  -4  13        9.85       33.78     19.42 o
 -10  -4  13       70.96       75.11     17.07 o
  -9  -4  13        3.02       18.58     15.99 o
  -8  -4  13        8.20       -1.74     17.72 o
  -7  -4  13      126.93      119.80     16.29 o
  -6  -4  13      220.18      208.01     17.16 o
  -5  -4  13      266.93      258.58     20.77 o
  -4  -4  13      459.17      465.16     24.48 o
  -3  -4  13      451.24      426.81     23.57 o
  -2  -4  13      113.73       99.93     13.80 o
  -1  -4  13      216.51      211.86     20.88 o
   0  -4  13      264.23      304.84     22.92 o
   1  -4  13      132.92      146.21     15.46 o
   2  -4  13       26.34       12.87     16.92 o
   3  -4  13      301.10      317.67     25.55 o
   4  -4  13      982.90      992.15     40.02 o
   5  -4  13      612.76      592.62     34.20 o
   6  -4  13      135.10      174.34     19.95 o
 -13  -3  13       12.61      -17.03     32.01 o
 -12  -3  13        0.11       11.35     25.38 o
 -11  -3  13        1.39       -4.20     18.81 o
 -10  -3  13        2.22       32.48     17.29 o
  -9  -3  13       40.08       74.74     14.29 o
  -8  -3  13       95.47      107.91     15.93 o
  -7  -3  13        0.06       18.17     16.02 o
  -6  -3  13       25.30        7.17     18.17 o
  -5  -3  13        0.10      -15.71     17.39 o
  -4  -3  13      151.45      102.55     16.66 o
  -3  -3  13      257.40      218.56     16.43 o
  -2  -3  13      792.44      891.71     30.59 o
  -1  -3  13      492.83      535.99     26.22 o
   0  -3  13     1281.50     1300.37     32.96 o
   1  -3  13      452.02      475.54     27.60 o
   2  -3  13      186.91      196.86     17.61 o
   3  -3  13       13.34       16.23     16.77 o
   4  -3  13       57.25       76.65     16.58 o
   5  -3  13       23.29       26.80     19.72 o
   6  -3  13       12.88       50.05     19.31 o
 -13  -2  13        0.05       -4.86     28.91 o
 -12  -2  13       34.72      -22.62     31.51 o
 -11  -2  13        0.14        7.32     17.22 o
 -10  -2  13       26.29       39.22     19.16 o
  -9  -2  13      122.85      106.62     17.46 o
  -8  -2  13      212.48      218.66     17.69 o
  -7  -2  13      282.70      320.53     24.07 o
  -6  -2  13        1.69      -16.15     16.15 o
  -5  -2  13      193.45      177.85     17.48 o
  -4  -2  13      432.84      398.54     24.07 o
  -3  -2  13      418.13      360.57     22.15 o
  -2  -2  13        3.48      -15.39     15.39 o
  -1  -2  13      450.48      360.05     24.35 o
   0  -2  13      493.77      480.44     18.97 o
   1  -2  13      332.87      328.79     23.14 o
   2  -2  13       80.39       93.86     15.72 o
   3  -2  13       79.68       79.80     15.00 o
   4  -2  13       40.27        0.00     20.43 o
   5  -2  13      158.30      120.70     19.74 o
   6  -2  13      463.11      487.83     35.35 o
 -13  -1  13        2.43        9.69     28.29 o
 -12  -1  13       70.49      103.97     32.59 o
 -11  -1  13       72.85       89.51     16.81 o
 -10  -1  13       32.32       14.68     19.98 o
  -9  -1  13       56.97       57.61     15.80 o
  -8  -1  13      159.43      180.43     17.05 o
  -7  -1  13      137.57      116.01     15.58 o
  -6  -1  13       74.34       95.21     14.92 o
  -5  -1  13       57.98       33.67     18.10 o
  -4  -1  13      126.88       81.67     14.75 o
  -3  -1  13      608.41      566.73     26.41 o
  -2  -1  13      147.63      148.38     15.46 o
  -1  -1  13      139.74      117.86     14.17 o
   0  -1  13        2.92        4.04     17.67 o
   1  -1  13        8.32       20.06     14.62 o
   2  -1  13       24.47       -2.84     18.21 o
   3  -1  13       73.70       86.90     15.76 o
   4  -1  13        0.70        5.55     17.35 o
   5  -1  13      131.75      142.31     19.55 o
 -13   0  13       36.84       58.51     32.70 o
 -12   0  13       42.15       72.65     32.12 o
 -11   0  13      102.76      108.52     18.21 o
 -10   0  13        0.27       -7.84     17.76 o
  -9   0  13       23.93        2.75     16.79 o
  -8   0  13       28.78        0.00     19.24 o
  -7   0  13       13.05       33.19     15.72 o
  -6   0  13       23.84       44.63     15.50 o
  -5   0  13       32.04       50.44     17.46 o
  -4   0  13       98.91       77.43     14.68 o
  -3   0  13      123.87      142.87     15.09 o
  -2   0  13      174.50      153.81     15.46 o
  -1   0  13        5.34       -6.33     15.22 o
   0   0  13       66.29       56.62     28.91 o
   1   0  13      130.91      123.20     16.64 o
   2   0  13      647.37      616.63     30.59 o
   3   0  13      549.72      635.18     32.44 o
   4   0  13      183.58      191.11     22.13 o
   5   0  13        2.48      -20.24     20.24 o
 -13   1  13       39.50       49.06     33.09 o
 -12   1  13       13.45       20.54     28.78 o
 -11   1  13       68.29       77.52     17.29 o
 -10   1  13       37.14       52.61     14.88 o
  -9   1  13       20.48       30.57     17.22 o
  -8   1  13        4.75       13.76     16.92 o
  -7   1  13      145.22      142.29     15.95 o
  -6   1  13      206.30      163.62     17.42 o
  -5   1  13        7.24       35.63     14.94 o
  -4   1  13        1.58       11.07     14.88 o
  -3   1  13       26.57       12.18     15.22 o
  -2   1  13       34.98       20.13     15.18 o
  -1   1  13      186.09      145.13     15.93 o
   0   1  13       14.38       18.33     10.61 o
   1   1  13      171.68      153.46     16.62 o
   2   1  13      463.82      472.63     28.80 o
   3   1  13      634.91      726.11     35.19 o
   4   1  13      334.10      390.27     28.72 o
   5   1  13       10.70       26.33     19.53 o
 -13   2  13       39.27      121.32     29.81 o
 -12   2  13       45.00       57.30     22.50 o
 -11   2  13        1.02      -20.11     20.11 o
 -10   2  13        6.75       15.00     16.88 o
  -9   2  13        0.06       -1.89     16.40 o
  -8   2  13       58.43       53.60     14.57 o
  -7   2  13      178.58      224.65     20.08 o
  -6   2  13      562.35      543.33     26.15 o
  -5   2  13      325.77      316.93     21.89 o
  -4   2  13        1.13        5.42     15.41 o
  -3   2  13      158.56      131.55     15.05 o
  -2   2  13       70.21       84.49     13.60 o
  -1   2  13      283.52      247.81     21.65 o
   0   2  13      154.91      166.63     11.84 o
   1   2  13        4.78       12.64     16.55 o
   2   2  13      137.17      177.59     18.60 o
   3   2  13      336.70      350.24     30.09 o
   4   2  13       82.28       78.34     17.67 o
 -12   3  13       10.14       30.29     20.45 o
 -11   3  13       30.40       39.26     20.69 o
 -10   3  13       89.16      107.39     17.09 o
  -9   3  13       29.46       26.91     17.72 o
  -8   3  13        5.88      -18.92     18.92 o
  -7   3  13        0.40       -9.47     15.93 o
  -6   3  13       24.24        9.13     16.53 o
  -5   3  13      102.83      106.28     14.47 o
  -4   3  13      115.67      120.63     14.94 o
  -3   3  13      148.69      136.67     15.63 o
  -2   3  13      527.23      507.96     27.79 o
  -1   3  13      328.76      352.75     24.69 o
   0   3  13      299.28      291.68     19.22 o
   1   3  13       36.48       62.23     14.29 o
   2   3  13        0.41        0.00     16.73 o
   3   3  13        4.53        1.16     18.06 o
   4   3  13       20.89       38.77     21.03 o
 -12   4  13        6.91      -17.89     23.46 o
 -11   4  13       42.54       40.23     21.22 o
 -10   4  13      161.26      233.04     19.29 o
  -9   4  13      264.27      275.93     25.49 o
  -8   4  13       97.60      132.30     16.85 o
  -7   4  13        0.02       15.50     16.53 o
  -6   4  13       13.84      -14.31     18.49 o
  -5   4  13        0.21        3.49     15.22 o
  -4   4  13       64.58       69.83     14.62 o
  -3   4  13       25.54       10.93     16.70 o
  -2   4  13       85.62       70.91     16.83 o
  -1   4  13      197.67      163.19     17.37 o
   0   4  13       93.85       74.84     11.75 o
   1   4  13       31.40      -10.65     20.58 o
   2   4  13       56.14       17.87     20.23 o
   3   4  13       61.42       72.93     18.30 o
 -11   5  13       32.29       17.33     22.92 o
 -10   5  13      128.36      132.26     18.94 o
  -9   5  13       64.03       85.83     16.25 o
  -8   5  13       19.94       44.67     17.95 o
  -7   5  13        1.29      -18.15     18.15 o
  -6   5  13       18.93       12.29     18.96 o
  -5   5  13      313.67      341.65     24.33 o
  -4   5  13      173.24      176.17     16.98 o
  -3   5  13      117.95      148.85     15.67 o
  -2   5  13       37.12       21.53     18.51 o
  -1   5  13       21.20       23.72     17.09 o
   0   5  13        7.90      -11.28     12.65 o
   1   5  13        6.11       14.59     18.26 o
   2   5  13       17.35       35.17     19.68 o
 -10   6  13       35.57        5.70     22.62 o
  -9   6  13        0.00      -18.96     18.96 o
  -8   6  13        7.89        5.21     18.41 o
  -7   6  13       53.90       77.69     15.97 o
  -6   6  13        7.29       25.12     18.60 o
  -5   6  13        3.53       13.04     17.91 o
  -4   6  13       70.51       68.60     15.18 o
  -3   6  13       45.04       78.16     14.83 o
  -2   6  13       71.01       52.65     15.52 o
  -1   6  13       78.93       75.75     16.58 o
   0   6  13      134.82      141.42     13.76 o
   1   6  13      150.27      144.55     19.87 o
  -9   7  13       13.98        9.15     19.68 o
  -8   7  13       87.67       45.27     23.87 o
  -7   7  13       89.40      104.02     18.26 o
  -6   7  13       52.37       52.50     20.02 o
  -5   7  13        2.25        6.42     17.37 o
  -4   7  13        9.36       44.15     18.83 o
  -3   7  13        9.89       13.15     20.28 o
  -2   7  13       53.45       33.17     21.33 o
  -1   7  13        4.79       17.18     20.13 o
  -7   8  13       26.11       -8.03     22.26 o
  -6   8  13        0.70       19.46     18.36 o
  -5   8  13        0.33       19.42     17.89 o
  -4   8  13       38.28       13.82     22.02 o
  -3   8  13      101.87       83.54     19.11 o
  -4 -14  14       90.04       99.43     18.97 o
  -3 -14  14      159.33      133.81     20.11 o
  -2 -14  14        9.94       17.20     19.76 o
  -1 -14  14      135.60       67.70     22.82 o
  -6 -13  14      151.32      134.88     18.88 o
  -5 -13  14        0.22      -14.88     18.99 o
  -4 -13  14       12.47       39.35     19.05 o
  -3 -13  14       65.63       55.45     21.07 o
  -2 -13  14      404.18      324.30     29.49 o
  -1 -13  14      776.76      807.01     36.90 o
   0 -13  14      428.24      414.09     21.34 o
   1 -13  14        0.30       -9.02     18.84 o
  -8 -12  14       53.38       57.37     22.30 o
  -7 -12  14       24.29      -15.99     21.79 o
  -6 -12  14        3.04       13.20     18.86 o
  -5 -12  14      130.33      111.94     18.38 o
  -4 -12  14      107.57       84.38     18.69 o
  -3 -12  14       69.86       93.83     17.18 o
  -2 -12  14      809.69      844.89     36.51 o
  -1 -12  14     1312.29     1291.82     44.09 o
   0 -12  14      856.10      894.14    129.53 o
   1 -12  14      168.54      159.60     18.83 o
   2 -12  14       61.51      120.79     15.20 o
  -9 -11  14       26.73       13.20     22.19 o
  -8 -11  14       34.22       62.99     15.97 o
  -7 -11  14       65.37       72.31     16.01 o
  -6 -11  14      502.75      520.06     31.84 o
  -5 -11  14      883.19      876.41     36.47 o
  -4 -11  14      721.07      711.32     34.55 o
  -3 -11  14       39.18        2.93     18.71 o
  -2 -11  14      403.26      392.21     25.60 o
  -1 -11  14      967.28      943.95     36.21 o
   0 -11  14      368.60      415.31     20.58 o
   1 -11  14        9.44        8.16     17.37 o
   2 -11  14       19.71       43.66     18.60 o
   3 -11  14       12.62       34.36     18.83 o
 -10 -10  14       78.26       80.79     19.74 o
  -9 -10  14      291.96      298.61     24.07 o
  -8 -10  14      234.57      208.81     22.39 o
  -7 -10  14       18.51       42.43     17.70 o
  -6 -10  14      623.02      635.68     32.37 o
  -5 -10  14     1250.36     1349.53     42.66 o
  -4 -10  14     1029.84      991.38     38.01 o
  -3 -10  14       70.62       72.33     15.99 o
  -2 -10  14      113.09      105.65     16.79 o
  -1 -10  14       97.31      101.50     15.80 o
   0 -10  14      102.74      121.85     15.97 o
   1 -10  14      397.44      437.40     28.01 o
   2 -10  14      390.12      443.32     28.14 o
   3 -10  14      102.06      121.49     18.36 o
   4 -10  14       86.32      100.05     19.40 o
 -10  -9  14      450.13      453.00     33.93 o
  -9  -9  14      783.90      906.48     38.17 o
  -8  -9  14      474.93      433.24     30.50 o
  -7  -9  14       28.39        8.93     18.73 o
  -6  -9  14      425.42      480.90     27.12 o
  -5  -9  14      778.74      787.74     32.81 o
  -4  -9  14      324.58      368.02     25.66 o
  -3  -9  14       16.07       17.69     17.09 o
  -2  -9  14      388.06      392.92     25.59 o
  -1  -9  14       75.68       79.05     14.36 o
   0  -9  14      160.66      193.36     12.31 o
   1  -9  14     1559.88     1693.49     45.33 o
   2  -9  14     1303.09     1403.74     43.83 o
   3  -9  14      275.79      292.61     25.60 o
   4  -9  14        0.25      -16.19     17.84 o
 -11  -8  14       95.71      109.96     19.85 o
 -10  -8  14      710.73      772.46     37.78 o
  -9  -8  14     1014.97      992.97     40.64 o
  -8  -8  14      363.26      407.35     28.72 o
  -7  -8  14       27.89       47.77     16.77 o
  -6  -8  14      140.68      137.15     16.21 o
  -5  -8  14      112.38      146.51     16.01 o
  -4  -8  14      110.35      116.98     15.82 o
  -3  -8  14      956.27      961.28     33.80 o
  -2  -8  14     1076.25     1093.16     35.41 o
  -1  -8  14      337.69      349.18     22.84 o
   0  -8  14      356.08      388.34     18.09 o
   1  -8  14     1051.70     1173.32     38.17 o
   2  -8  14     1133.74     1261.92     40.36 o
   3  -8  14      120.70      133.72     19.11 o
   4  -8  14       21.38       -4.58     19.50 o
   5  -8  14       13.04      -11.09     20.56 o
 -12  -7  14      110.52      110.73     35.04 o
 -11  -7  14        0.31       -4.67     20.51 o
 -10  -7  14      250.16      300.29     27.71 o
  -9  -7  14      690.18      794.07     34.40 o
  -8  -7  14      158.44      138.01     18.08 o
  -7  -7  14        0.61       11.80     16.81 o
  -6  -7  14      116.94      141.36     15.76 o
  -5  -7  14      102.37      100.05     14.08 o
  -4  -7  14      496.89      505.53     26.54 o
  -3  -7  14     3393.35     3359.56     56.85 o
  -2  -7  14     3014.95     2838.60     52.74 o
  -1  -7  14      228.80      251.30     21.59 o
   0  -7  14       42.78       39.99     21.68 o
   1  -7  14      370.54      403.43     26.93 o
   2  -7  14      188.76      235.52     23.05 o
   3  -7  14        5.00       -5.30     18.45 o
   4  -7  14      396.01      394.30     29.02 o
   5  -7  14       60.61       81.89     17.22 o
 -12  -6  14      181.80      174.30     39.80 o
 -11  -6  14       23.72        7.97     21.29 o
 -10  -6  14        0.26        1.08     19.83 o
  -9  -6  14        6.41        4.03     17.59 o
  -8  -6  14       27.89       23.83     18.84 o
  -7  -6  14      442.73      464.52     28.09 o
  -6  -6  14      480.27      410.68     26.18 o
  -5  -6  14       26.80       11.69     18.88 o
  -4  -6  14      527.71      532.78     27.02 o
  -3  -6  14     3473.59     3413.06     57.02 o
  -2  -6  14     2824.40     2810.73     51.23 o
  -1  -6  14      533.81      547.87     27.17 o
   0  -6  14       48.14       50.89      9.58 o
   1  -6  14      164.90      156.20     16.57 o
   2  -6  14       18.74       28.41     16.94 o
   3  -6  14      474.71      485.85     30.42 o
   4  -6  14     1065.42     1203.50     43.53 o
   5  -6  14      260.71      294.63     28.29 o
 -12  -5  14       23.09      122.96     29.83 o
 -11  -5  14        9.68        0.00     21.42 o
 -10  -5  14        0.17      -19.72     19.72 o
  -9  -5  14      134.55      107.57     17.89 o
  -8  -5  14      469.30      521.18     29.43 o
  -7  -5  14     1544.69     1599.78     43.27 o
  -6  -5  14     1635.70     1645.03     43.35 o
  -5  -5  14      330.01      290.76     23.55 o
  -4  -5  14      200.52      177.89     16.51 o
  -3  -5  14      286.10      320.79     22.95 o
  -2  -5  14      885.93      860.32     32.03 o
  -1  -5  14        5.33       -4.80     16.42 o
   0  -5  14      274.92      269.98     22.99 o
   1  -5  14      100.95      111.40     15.84 o
   2  -5  14      268.35      276.10     23.89 o
   3  -5  14     1138.26     1213.96     42.69 o
   4  -5  14     1403.64     1414.52     48.89 o
   5  -5  14      453.77      494.18     31.94 o
 -12  -4  14       62.53       85.78     30.89 o
 -11  -4  14      264.93      306.84     29.12 o
 -10  -4  14      374.10      415.31     29.41 o
  -9  -4  14        1.09      -17.82     18.47 o
  -8  -4  14      285.48      275.84     25.06 o
  -7  -4  14     1273.75     1314.66     39.82 o
  -6  -4  14     2065.45     2042.39     47.49 o
  -5  -4  14      762.61      700.02     31.60 o
  -4  -4  14      177.31      179.31     16.70 o
  -3  -4  14      456.01      457.59     25.49 o
  -2  -4  14      266.32      278.29     22.22 o
  -1  -4  14     1174.61     1192.56     35.82 o
   0  -4  14     1761.79     1844.90    124.45 o
   2  -4  14        1.14       -2.04     18.49 o
   3  -4  14      784.22      788.36     36.75 o
   4  -4  14      955.30     1011.18     40.79 o
   5  -4  14      187.72      171.95     21.48 o
 -13  -3  14       21.87       17.69     29.81 o
 -12  -3  14      244.57      338.87     42.99 o
 -11  -3  14      609.50      733.23     36.25 o
 -10  -3  14      697.74      710.22     36.14 o
  -9  -3  14      206.37      218.79     19.59 o
  -8  -3  14        4.72      -18.30     18.30 o
  -7  -3  14      254.55      199.05     19.09 o
  -6  -3  14       61.81       51.30     19.96 o
  -5  -3  14        8.49        0.86     19.59 o
  -4  -3  14      647.25      569.31     29.64 o
  -3  -3  14      312.90      283.07     23.46 o
  -2  -3  14      284.35      262.19     23.61 o
  -1  -3  14     1965.81     1927.13     47.17 o
   0  -3  14     2516.58     2836.99    155.16 o
   1  -3  14     1834.43     1964.95     49.30 o
   2  -3  14      194.68      206.18     18.54 o
   3  -3  14      191.87      225.06     19.93 o
   4  -3  14      107.84       85.20     18.54 o
   5  -3  14        7.18      -23.31     23.31 o
 -13  -2  14        0.01       63.09     27.75 o
 -12  -2  14      201.95      269.42     40.12 o
 -11  -2  14      429.54      399.44     31.02 o
 -10  -2  14      350.35      387.39     29.13 o
  -9  -2  14       67.74       73.62     16.94 o
  -8  -2  14       36.78       46.24     18.71 o
  -7  -2  14       85.04      125.82     16.66 o
  -6  -2  14       79.50       75.80     15.54 o
  -5  -2  14     2120.45     2058.08     46.48 o
  -4  -2  14     1602.64     1411.29     38.55 o
  -3  -2  14     1633.97     1340.52     37.71 o
  -2  -2  14       17.16        8.22     17.13 o
  -1  -2  14      873.19      860.91     32.05 o
   0  -2  14     1054.24     1053.55     26.16 o
   1  -2  14      294.58      328.04     26.59 o
   2  -2  14       23.34       21.72     19.39 o
   3  -2  14       49.73       59.33     20.32 o
   4  -2  14        1.28       -7.17     20.06 o
 -13  -1  14       12.21       50.50     30.50 o
 -12  -1  14       33.16       28.39     34.31 o
 -11  -1  14       98.50      155.96     18.13 o
 -10  -1  14       34.19       53.17     17.57 o
  -9  -1  14       31.12       17.65     19.37 o
  -8  -1  14      256.13      285.48     24.41 o
  -7  -1  14      268.52      237.31     19.76 o
  -6  -1  14       57.30       46.95     18.17 o
  -5  -1  14     2447.15     2192.73     46.97 o
  -4  -1  14     4722.31     4439.67     62.94 o
  -3  -1  14     1163.45     1120.13     35.41 o
  -2  -1  14       11.24       41.50     14.68 o
  -1  -1  14      284.91      279.46     22.30 o
   0  -1  14      163.09      190.34     18.02 o
   1  -1  14      112.90      144.44     16.04 o
   2  -1  14      437.62      410.32     30.14 o
   3  -1  14      588.21      550.88     34.12 o
   4  -1  14       27.37        7.26     22.19 o
 -12   0  14        0.32       35.63     26.97 o
 -11   0  14        0.21       -3.31     20.90 o
 -10   0  14       43.22       59.50     16.73 o
  -9   0  14      265.03      278.81     21.51 o
  -8   0  14      801.74      779.24     33.30 o
  -7   0  14      306.68      316.31     24.93 o
  -6   0  14        4.84       20.00     16.96 o
  -5   0  14     1200.31     1091.02     35.19 o
  -4   0  14     1872.55     1841.31     43.22 o
  -3   0  14      438.28      412.15     24.73 o
  -2   0  14       17.91        8.67     17.31 o
  -1   0  14       52.69       62.04     13.88 o
   0   0  14       51.47       74.58      9.94 o
   1   0  14      308.74      328.90     26.02 o
   2   0  14     1821.49     1810.80     51.02 o
   3   0  14     1183.31     1253.03     44.73 o
   4   0  14      141.83      159.79     22.04 o
 -12   1  14        0.09       19.11     31.15 o
 -11   1  14        0.54        5.57     19.44 o
 -10   1  14       94.52      109.33     17.67 o
  -9   1  14      568.47      529.14     31.38 o
  -8   1  14      840.79      912.48     35.89 o
  -7   1  14      593.42      598.97     30.55 o
  -6   1  14       16.24       38.81     17.01 o
  -5   1  14      237.10      278.03     20.71 o
  -4   1  14      286.27      237.57     21.78 o
  -3   1  14        2.37        0.00     16.71 o
  -2   1  14      729.60      674.64     30.93 o
  -1   1  14      430.47      447.43     26.86 o
   0   1  14        4.98       23.96     12.20 o
   1   1  14      426.83      427.84     28.87 o
   2   1  14     1298.06     1327.19     44.65 o
   3   1  14      849.93      816.04     40.41 o
 -12   2  14       50.87       75.95     18.54 o
 -11   2  14       53.94       90.11     16.66 o
 -10   2  14        0.76        3.17     19.67 o
  -9   2  14       98.97       84.08     19.40 o
  -8   2  14      573.94      573.38     31.38 o
  -7   2  14      223.71      206.72     18.45 o
  -6   2  14       18.48       15.11     16.85 o
  -5   2  14      145.75      117.40     16.57 o
  -4   2  14        7.99       28.18     15.72 o
  -3   2  14      558.92      549.27     28.63 o
  -2   2  14     1507.19     1503.02     43.65 o
  -1   2  14     1074.18     1043.73     39.28 o
   0   2  14       25.63       29.16     14.69 o
   1   2  14      148.68      164.89     18.21 o
   2   2  14      604.70      542.40     34.46 o
   3   2  14      291.94      243.25     23.38 o
 -12   3  14      228.70      325.91     28.44 o
 -11   3  14      214.64      227.28     23.01 o
 -10   3  14       89.05      102.88     17.61 o
  -9   3  14       15.96       36.94     18.12 o
  -8   3  14        4.24      -18.69     18.69 o
  -7   3  14        5.44        9.43     19.14 o
  -6   3  14      277.90      258.85     24.04 o
  -5   3  14      218.88      259.93     23.81 o
  -4   3  14        5.78      -15.76     18.19 o
  -3   3  14      453.59      489.77     28.42 o
  -2   3  14      887.66      898.84     37.16 o
  -1   3  14      985.56      948.35     38.25 o
   0   3  14      292.61      273.55     17.69 o
   1   3  14       46.93       52.31     19.44 o
   2   3  14      117.85      130.04     17.98 o
 -11   4  14      117.44      116.18     19.95 o
 -10   4  14        6.75      -14.46     20.00 o
  -9   4  14       26.37       44.62     19.12 o
  -8   4  14       40.57       34.61     19.09 o
  -7   4  14      312.65      350.77     25.98 o
  -6   4  14      935.95     1003.67     37.84 o
  -5   4  14      823.60      846.51     35.88 o
  -4   4  14      143.07      158.37     17.61 o
  -3   4  14       83.25       64.04     17.37 o
  -2   4  14      159.08      134.15     18.77 o
  -1   4  14      121.41      122.49     18.12 o
   0   4  14        0.48      -13.21     13.21 o
   1   4  14       45.12       81.52     16.51 o
 -10   5  14       43.04       36.94     22.86 o
  -9   5  14      187.43      189.47     20.82 o
  -8   5  14        2.38      -19.80     19.80 o
  -7   5  14      148.87      180.31     17.89 o
  -6   5  14      700.13      742.06     35.48 o
  -5   5  14      787.66      756.67     35.52 o
  -4   5  14      195.55      201.29     19.80 o
  -3   5  14        0.01      -20.19     20.19 o
  -2   5  14        0.08      -17.14     18.79 o
  -1   5  14      107.28       98.25     17.80 o
   0   5  14      298.70      332.05     31.64 o
  -9   6  14      326.67      417.31     29.71 o
  -8   6  14      115.94      122.08     19.07 o
  -7   6  14       41.27       43.57     20.62 o
  -6   6  14      155.31      159.42     19.50 o
  -5   6  14       30.01       55.49     20.73 o
  -4   6  14        0.34        1.10     19.78 o
  -3   6  14       61.29       93.36     16.64 o
  -2   6  14        8.12      -14.72     17.74 o
  -1   6  14       61.78       58.21     22.77 o
  -7   7  14        3.70       -5.77     20.04 o
  -6   7  14       46.86       46.20     22.04 o
  -5   7  14       20.47       27.77     22.13 o
  -4   7  14      285.66      265.14     24.37 o
  -3   7  14      382.59      384.27     30.81 o
  -5 -13  15       21.52        5.98     21.33 o
  -4 -13  15        2.73       -8.25     21.38 o
  -3 -13  15       71.42       39.98     23.89 o
  -2 -13  15      153.71      116.11     18.34 o
  -1 -13  15       66.80       79.78     17.82 o
  -7 -12  15        4.04       16.64     20.26 o
  -6 -12  15      177.49      192.55     21.18 o
  -5 -12  15      370.14      323.48     29.96 o
  -4 -12  15       18.31       21.29     20.17 o
  -3 -12  15      140.27      126.53     19.25 o
  -2 -12  15      245.70      224.87     22.34 o
  -1 -12  15      191.25      159.73     21.57 o
   0 -12  15       93.32       72.71     14.25 o
[truncated: 29,698 more chars]
